# Supplementary material for: Acute enhancement strategies for countermovement jump performance: a network meta-analysis of different resistance training protocols
Source: Front Physiol. 2026 Jan 30;17:1729372. doi: 10.3389/fphys.2026.1729372 (PMC12902682; doi:10.3389/fphys.2026.1729372)
Supplement: Supplementary file 1 [file Supplementaryfile3.xls]

## Sheet: 网状meta
Authors	Year	Title	Inclusion/Exclusion Reasons
Abad, C. C. C., M. L. Prado, C. Ugrinowitsch, V. Tricoli and R. Barroso	2011	COMBINATION OFGENERAL AND SPECIFICWARM-UPS IMPROVES LEG-PRESS ONE REPETITION MAXIMUM COMPARED WITH SPECIFIC WARM-UP IN TRAINED INDIVIDUALS	The full text cannot be obtained.		A	The topic is irrelevant.					Include in the analysis
Abade, E., J. Brito, B. Gon?alves, L. Saura, D. Coutinho and J. Sampaio	2023	Using Deadlifts as a Postactivation Performance Enhancement Strategy in Warm-ups in Football	Include in the analysis		B	The intervention methods are inconsistent.
Abade, E., B. Gon?alves, B. Figueira, S. Santos and D. Coutinho	2024	Impact of Eccentric Exercises on Soccer Players' External Load, Muscle Soreness and Physical Performance: A Comparative Study of Pre and Post-Training Routines	The intervention methods are inconsistent.#Non-acute experiment		C	No control group
Abade, E., J. Sampaio, L. Santos, B. Gon?alves, P. Sá, A. Carvalho, P. Gouveia and J. Viana	2020	Effects of using compound or complex strength-power training during in-season in team sports	No control group		D	Non-acute experiment
Abellán, J. R., J. L. Yuste, O. M. Cabrera and C. Gómez-Tomás	2021	Kinesiotape on quadriceps and gluteus in counter movement jump and sprint in soccer players	The topic is irrelevant.		E	No corresponding indicators
Aboodarda, S. J., J. M. Byrne, M. Samson, B. D. Wilson, A. H. Mokhtar and D. G. Behm	2014	DOES PERFORMING DROP JUMPS WITH ADDITIONAL ECCENTRIC LOADING IMPROVE JUMP PERFORMANCE?	The intervention methods are inconsistent.		F	The full text cannot be obtained.
Ah Sue, R., K. J. Adams and M. DeBeliso	2016	Optimal Timing for Post-Activation Potentiation in Women Collegiate Volleyball Players	No corresponding indicators
Akgül, M. S., D. I. Tohanean, N. Akcay, L. I. Paun, T. ?etin, H. S. Uysal and C. I. Alexe	2024	Effects of Different Intensities of Post-Activation Performance Enhancement Protocols on Repeated Sprint Ability in Male Soccer Players: A Randomized Crossover Trial	No corresponding indicators
Ali, K., A. Aseem and M. E. Hussain	2019	Anaerobic training and its effects on sleep quality, state, and trait anxiety in collegiate athletes	The topic is irrelevant.
Alves, J., A. N. Rebelo, C. Abrantes and J. Sampaio	2010	SHORT-TERM EFFECTS OF COMPLEX AND CONTRAST TRAINING IN SOCCER PLAYERS' VERTICAL JUMP, SPRINT, AND AGILITY ABILITIES	Non-acute experiment
Amiri-Khorasani, M., M. Amirseyfaddini and F. Mohammadipour	2024	Stretch-shortening cycle analysis: acute effect of post-activation potentiation on knee muscles during counter movement jump and instep kicking in soccer female players	Include in the analysis
Anbarian, M. and S. Avazzadeh Samani	2022	Comparison of the Effectiveness of Traditional and Post-activation Potentiation Warm-up Methods on EMG Variables of Selected Lower Limb Muscles During Squat Jump	No corresponding indicators
Andrade, D. C., C. Henriquez-Olguín, A. R. Beltrán, M. A. Ramírez, C. Labarca, M. Cornejo, C. álvarez and R. Ramírez-Campillo	2015	Effects of general, specific and combined warm-up on explosive muscular performance	The intervention methods are inconsistent.
Andrade, J., D. Esteves, R. Ferraz, D. L. Marques, L. Branquinho, D. A. Marinho, M. C. Marques and H. P. Neiva	2022	Acute Effects of Heavy Strength Training on Mechanical, Hemodynamic, Metabolic, and Psychophysiological Parameters in Young Adult Males	No corresponding indicators
Andrews, S. K., J. M. Horodyski, D. A. MacLeod, J. Whitten and D. G. Behm	2016	The Interaction of Fatigue and Potentiation Following an Acute Bout of Unilateral Squats	The intervention methods are inconsistent.
Andrews, T. R., T. Mackey, T. A. Inkrott, S. R. Murray, I. E. Clark and R. W. Pettitt	2011	Effect of hang cleans or squats paired with countermovement vertical jumps on vertical displacement	The intervention methods are inconsistent.
Angulo, E., E. Sáez de Villarreal, I. Carrasquilla, A. Santalla, J. A. Asian-Clemente and L. Suárez-Arrones	Year	Acute effect of eccentric overload exercise on vertical jump performance	The topic is irrelevant.
Aoyama, A., M. Yamaoka-Tojo, S. Obara, E. Shimizu, K. Fujiyoshi, C. Noda, A. Matsunaga and J. Ako	2019	Acute effects of whole-body vibration training on endothelial function and cardiovascular response in elderly patients with cardiovascular disease: A single-arm pilot study	The intervention methods are inconsistent.
Arabatzi, F., D. Patikas, A. Zafeiridis, K. Giavroudis, T. Kannas, V. Gourgoulis and C. M. Kotzamanidis	2014	The post-activation potentiation effect on squat jump performance: age and sex effect	The intervention methods are inconsistent.
Aravena-Sagardia, P., A. García-Sandoval, M. Barramu?o, T. Herrera-Valenzuela, B. H. M. Branco, E. Guzmán-Mu?oz, A. López-Fuenzalida, E. C. Vega and P. Valdés-Badilla	2021	Effects of intra-set rest on morphological variables, maximal strength and jump performance in university students	Non-acute experiment		A	The topic is irrelevant.				175	Include in the analysis
Arazi, H., M. Mohammadi and A. Asadi	2014	Muscular adaptations to depth jump plyometric training: Comparison of sand vs. land surface	The intervention methods are inconsistent.		B	The intervention methods are inconsistent.
Arazi, H., S. Rakhshanfar, E. Eghbali and K. Suzuki	2021	Acute influence of caffeinated commercially available energy drink on performance, perceived exertion and blood lactate in youth female water polo players	The topic is irrelevant.		C	No control group
Arede, J., P. Esteves, D. Blanco, D. Romero-Rodriguez, N. Leite and M. Madruga-Parera	2022	Post-activation performance enhancement after inclusion of opponent versus no opponent during isoinertial crossover step exercise: A randomized crossover trial	The intervention methods are inconsistent.		D	Non-acute experiment
Arias, J. C., J. W. Coburn, L. E. Brown and A. J. Galpin	2016	The Acute Effects of Heavy Deadlifts on Vertical Jump Performance in Men	Include in the analysis		E	No corresponding indicators
Arnold, A. S., J. Cacek, L. Svobodova, J. Bily and A. A. Ajani	Year	PLYOMETRIC TRAINING (DEPTH JUMP) AND LEG MOTOR FITNESS OF MALE UNIVERSITY STUDENTS IN CZECH REPUBLIC AND NIGERIA	The intervention methods are inconsistent.#Non-acute experiment		F	The full text cannot be obtained.
Arslan, T., M. Malkoc and B. Kirmizigil	2025	THE EFFECTS OF DIFFERENT EXERCISE PROGRAMMES ON INJURY RISK AND EXPLOSIVE POWER IN ADOLESCENT BASKETBALL PLAYERS: A RANDOMISED CONTROLLED TRIAL	Non-acute experiment
Asadi, A., H. Arazi and K. Suzuki	2017	Effects of β-hydroxy-β-methylbutyrate-free acid supplementation on strength, power and hormonal adaptations following resistance training	Non-acute experiment
Asencio, P., R. Sabido, A. García-Valverde and J. L. Hernández-Davó	2020	DOES HANDBALL THROWING VELOCITY INCREASE AFTER AN ECCENTRIC OVERLOAD-INDUCED POSTACTIVATION POTENTIATION?	The intervention methods are inconsistent.
Ashrostaghi, M., A. Farjad Pezeshk, H. Sadeghi and E. Shirzad	2022	Comparison of prediction ability between preferred, controlled, and maximal hopping	The topic is irrelevant.
Atalag, O., C. Kurt, A. Huebner, M. Galimba and J. K. Uson	2021	Is complex training superior to drop jumps or back squats for eliciting a post activation potentiation enhancement response?	Non-acute experiment
Atala?, O., C. Kurt, E. Solyomvari, J. Sands and C. Cline	2020	Postactivation potentiation effects of Back Squat and Barbell Hip Thrust exercise on vertical jump and sprinting performance	No control group
Austad, M. A., C. R. Gay, S. R. Murray and R. W. Pettitt	2013	Acute response of high-intensity and traditional resistance exercise on anaerobic power	The topic is irrelevant.
Avazzadeh Samani, S., M. Anbarian and M. H. Ghasemi	2018	The effects of two traditional and post-activation potentiation warm-up methods on ground reaction forces during squat-jump	Data missing			A	The topic is irrelevant.			Include in the analysis
Avelar, N. C. P., S. J. Costa, S. F. Da Fonseca, R. Tossige-Gomes, F. J. Gripp, C. C. Coimbra and A. C. R. Lacerda	2012	The effects of passive warm-up vs. wholebody vibration on high-intensity performance during sprint cycle exercise	The intervention methods are inconsistent.			B	The intervention methods are inconsistent.
Avelar, N. C. P., S. J. Costa, S. F. da Fonseca, R. Tossige-Gomes, F. J. Gripp, C. C. Coimbra and A. C. R. Lacerda	2012	THE EFFECTS OF PASSIVE WARM-UP VS. WHOLE-BODY VIBRATION ON HIGH-INTENSITY PERFORMANCE DURING SPRINT CYCLE EXERCISE	The intervention methods are inconsistent.			C	No control group
Aytac, T., F. Esatbeyoglu and A. Kin-Isler	2024	Post-activation performance enhancement on change of direction speed: Effects of heavy back-squat exercise	No corresponding indicators			D	Non-acute experiment
Azevedo, H., V. Azevedo, D. Padilha, I. Loturco, G. Artioli, D. Santos and P. Azevedo	2024	Acute Response of Calcium Lactate Supplementation on the Athletic Performance of Soccer Players Under the Age of 15	The topic is irrelevant.			E	No corresponding indicators
Bacurau, R. F. P., G. D. Monteiro, C. Ugrinowitsch, V. Tricoli, L. F. Cabral and M. S. Aoki	2009	ACUTE EFFECT OF A BALLISTIC AND A STATIC STRETCHING EXERCISE BOUT ON FLEXIBILITY AND MAXIMAL STRENGTH	The intervention methods are inconsistent.			F	The full text cannot be obtained.
Baena-Raya, A., D. M. Díez-Fernández, A. García-Ramos, B. Martinez-Tellez, D. Boullosa, A. Soriano-Maldonado and M. A. Rodríguez-Pérez	2023	Acute Mechanical and Skin Temperature Responses to Different Interrepetition Rest Intervals During Full-Squat Exercise	No control group
Baena-Raya, A., A. García-Ramos, S. Sánchez-López, P. Jiménez-Reyes and M. A. Rodríguez-Pérez	2022	Acute effects of low volume versus high volume squat protocols on vertical jump performance	Include in the analysis
Bahamondes-Avila, C., F. Ponce-Fuentes, C. HernáNdez-Mosqueira, L. Bustos-Medina, L. A. S. Navarrete and F. J. B. De La Rosa	2021	Comparison and association of acute physiological and posturographic effects in four exercises on stable and unstable surfaces with or without partial blood flow restriction	No control group
Baiget, E., J. Fernández-Fernández, M. Díaz and J. Colomar	2025	Effects of Postactivation Performance Enhancement From Upper-Body Flywheel Overload on Tennis-Serve Performance	The intervention methods are inconsistent.
Baker, D.	2003	Acute effect of alternating heavy and light resistances on power output during upper-body complex power training	The intervention methods are inconsistent.
Baker, D. and R. U. Newton	2005	Acute effect on power output of alternating an agonist and antagonist muscle exercise during complex training	The intervention methods are inconsistent.
Baklouti, H., A. Aloui, H. Chtourou, W. Briki, A. Chaouachi and N. Souissi	2015	Does increasing active warm-up duration affect afternoon short-term maximal performance during Ramadan?	The topic is irrelevant.
Banyard, H. G., K. Nosaka and G. G. Haff	2017	RELIABILITY AND VALIDITY OF THE LOAD-VELOCITY RELATIONSHIP TO PREDICT THE 1RM BACK SQUAT	The topic is irrelevant.
Barra-Moura, H., J. G. Vieira, F. Z. Werneck, M. Wilk, B. Pascoalini, V. Queiros, G. G. de Assis, M. Bichowska-Paweska, J. Vianna and J. Vila?a-Alves	2024	The effect of complex contrast training with different training frequency on the physical performance of youth soccer players: a randomized study	The topic is irrelevant.
Barreto, M. V. C., R. V. Nunes, M. R. De Castro, T. T. Mendes and V. H. De Freitas	2023	Acute effects of two different active warm-up strategies on vertical jump and running performance	The intervention methods are inconsistent.
Barros, C. A. D. A., V. L. Gon?alves Panissa, T. A. D. P. Ferreira, L. K. D. A. Cardoso, J. P. R. de Oliveira, M. M. Vieira, A. L. D. C. Torres, R. M. D. P. Miranda, P. A. Q. Rossi and F. E. Rossi	2024	Influence of short-time resistance training on appetite and energy intake in young women with and without obesity	Non-acute experiment
Barroso, R., C. Silva-Batista, V. Tricoli, H. Roschel and C. Ugrinowitsch	2013	THE EFFECTS OF DIFFERENT INTENSITIES AND DURATIONS OF THE GENERAL WARM-UP ON LEG PRESS 1RM	The intervention methods are inconsistent.
Barroso, R., V. Tricoli, S. D. Gil, C. Ugrinowitsch and H. Roschel	2012	MAXIMAL STRENGTH, NUMBER OF REPETITIONS, AND TOTAL VOLUME ARE DIFFERENTLY AFFECTED BY STATIC-, BALLISTIC-, AND PROPRIOCEPTIVE NEUROMUSCULAR FACILITATION STRETCHING	The intervention methods are inconsistent.
Bartolomei, S., I. M. Lanzoni, S. Fantozzi and M. Cortesi	2022	A Comparison between Non-Localized Post-Activation Performance Enhancements Following Resistance Exercise for the Upper and the Lower Body	The intervention methods are inconsistent.
Bartolomei, S., I. M. Lanzoni, S. Fantozzi and M. Cortesi	2022	A Comparison between Non‐Localized Post‐Activation Performance Enhancements Following Resistance Exercise for the Upper and the Lower Body	The intervention methods are inconsistent.
Baruah, J., A. Kharel, M. Hina, H. I. Ceylan, M. Raul-Ioan and R. K. Thapa	2024	Acute Effects of Squat and Ballistic Jump Exercises on Judo-Specific Performance, Handgrip Strength, and Perceived Exertion in Young Male Judokas	The intervention methods are inconsistent.
Batista, M. A., H. Roschel, R. Barroso, C. Ugrinowitsch and V. Tricoli	2011	Influence of strength training background on postactivation potentiation response	The intervention methods are inconsistent.			A	The topic is irrelevant.			Include in the analysis
Bauer, P., P. Sansone, B. Mitter, B. Makivic, L. B. Seitz and H. Tschan	2019	Acute Effects of Back Squats on Countermovement Jump Performance Across Multiple Sets of a Contrast Training Protocol in Resistance-Trained Men	Include in the analysis			B	The intervention methods are inconsistent.
Bayer, R. and ?. Eken	2021	The acute effect of different massage durations on squat jump, countermovement jump and flexibility performance in muay thai athletes	The intervention methods are inconsistent.			C	No control group
Bays-Moneo, A. B., M. Izquierdo, M. M. Antón and E. L. Cadore	2023	Cost-Consequences Analysis Following Different Exercise Interventions in Institutionalized Oldest Old: A Pilot Study of a Randomized Clinical Trial	The intervention methods are inconsistent.			D	Non-acute experiment
Beato, M., A. E. J. Bigby, K. L. De Keijzer, F. Y. Nakamura, G. Coratella and S. A. McErlain-Naylor	2019	Post-activation potentiation effect of eccentric overload and traditional weightlifting exercise on jumping and sprinting performance in male athletes	Include in the analysis			E	No corresponding indicators
Beato, M., K. L. de Keijzer, A. Fleming, A. Coates, O. La Spina, G. Coratella and S. A. McErlain-Naylor	2023	Post flywheel squat vs. flywheel deadlift potentiation of lower limb isokinetic peak torques in male athletes	No corresponding indicators			F	The full text cannot be obtained.
Beato, M., K. L. De Keijzer, Z. Leskauskas, W. J. Allen, A. Dello Iacono and S. A. McErlain-Naylor	2021	Effect of Postactivation Potentiation After Medium vs. High Inertia Eccentric Overload Exercise on Standing Long Jump, Countermovement Jump, and Change of Direction Performance	No corresponding indicators
Beato, M., M. Madruga-Parera, F. Piqueras-Sanchiz, V. Moreno-Pérez and D. Romero-Rodriguez	2021	Acute Effect of Eccentric Overload Exercises on Change of Direction Performance and Lower-Limb Muscle Contractile Function	No corresponding indicators
Beato, M., A. Stiff and G. Coratella	2021	Effects of Postactivation Potentiation After an Eccentric Overload Bout on Countermovement Jump and Lower-Limb Muscle Strength	No corresponding indicators
Beaven, C. M., N. D. Gill and C. J. Cook	2008	Salivary testosterone and cortisol responses in professional rugby players after four resistance exercise protocols	No corresponding indicators
Beaven, C. M., N. D. Gill, J. R. Ingram and W. G. Hopkins	2011	Acute salivary hormone responses to complex exercise bouts	No corresponding indicators
Bedient, A. M., J. B. Adams, D. A. Edwards, D. H. Serravite, E. Huntsman, S. E. Mow, B. A. Roos and J. F. Signorile	2009	Displacement and frequency for maximizing power output resulting from a bout of whole-body vibration	The intervention methods are inconsistent.
Ben Brahim, M., A. Sal-de-Rellán, H. Yasin and A. Hernaiz-Sánchez	2023	Different effects of four rest periods after the last weekly training session on young male professional soccer players' physical performance	The topic is irrelevant.
Benson, L. C., A. M. R?is?nen, S. S. Sidhu and C. A. Emery	2022	Comparison of Measured and Observed Exercise Fidelity during a Neuromuscular Training Warm-Up	The topic is irrelevant.
Berjisian, E., A. Naderi, S. Mojtahedi, J. Grgic, M. H. Ghahramani, R. Karayigit, J. L. Forbes, F. J. Amaro-Gahete and S. C. Forbes	2022	Are Caffeine’s Effects on Resistance Exercise and Jumping Performance Moderated by Training Status?	The topic is irrelevant.
Berning, J. M., K. J. Adams, M. DeBeliso, P. G. Sevene-Adams, C. Harris and B. A. Stamford	2010	Effect of functional isometric squats on vertical jump in trained and untrained men	The full text cannot be obtained.
Berriel, G. P., A. S. Cardoso, R. R. Costa, R. G. Rosa, H. B. Oliveira, L. F. M. Kruel and L. A. Peyré-Tartaruga	2022	Does Complex Training Enhance Vertical Jump Performance and Muscle Power in Elite Male Volleyball Players?	Non-acute experiment
Bevan, H. R.	2011	Power development in professional rugby players	No corresponding indicators
Bevan, H. R., D. J. Cunningham, E. P. Tooley, N. J. Owen, C. J. Cook and L. P. Kilduff	2010	Influence of postactivation potentiation on sprinting performance in professional rugby players	No corresponding indicators
Bevan, H. R., N. J. Owen, D. J. Cunningham, M. I. C. Kingsley and L. P. Kilduff	2009	COMPLEX TRAINING IN PROFESSIONAL RUGBY PLAYERS: INFLUENCE OF RECOVERY TIME ON UPPER-BODY POWER OUTPUT	The intervention methods are inconsistent.
Bibby, L. and N. Tripodi	2021	Non-surgical management and return to play of an anterior cruciate ligament rupture: A case report	The topic is irrelevant.
Bibi?, E., V. Bari?i?, B. Katani?, A. Chernozub and N. Trajkovi?	2025	Acute Effects of Foam Rolling and Stretching on Physical Performance and Self-Perceived Fatigue in Young Football Players	The intervention methods are inconsistent.			A	The topic is irrelevant.			Include in the analysis
Biel, P., P. Ewertowska, P. Stastny and M. Krzysztofik	2023	Effects of Complex Training on Jumping and Change of Direction Performance, and Post-Activation Performance Enhancement Response in Basketball Players	Non-acute experiment			B	The intervention methods are inconsistent.
Bielitzki, R., T. Behrendt, A. Weinreich, T. Mittlmeier, L. Schega and M. Behrens	2024	Acute effects of static balance exercise combined with different levels of blood flow restriction on motor performance fatigue as well as physiological and perceptual responses in young healthy males and females	No corresponding indicators			C	No control group
Bielitzki, R., D. Hamacher and A. Zech	2021	Does one heavy load back squat set lead to postactivation performance enhancement of three-point explosion and sprint in third division American football players?	No corresponding indicators			D	Non-acute experiment
Bíly, J. and J. Cacek	Year	Effect of the neuromuscular activation of knee extensors on vertical jump by using electrostimulation method	The intervention methods are inconsistent.			E	No corresponding indicators
Bird, S. P. and S. Casey	2012	Exploring the Front Squat	No corresponding indicators			F	The full text cannot be obtained.
Bishop, C. J., J. Tarrant, P. T. Jarvis and A. N. Turner	2017	Using the Split Squat to Potentiate Bilateral and Unilateral Jump Performance	The intervention methods are inconsistent.				Review literature
Blagrove, R. C., K. M. Holding, S. D. Patterson, G. Howatson and P. R. Hayes	2019	Efficacy of depth jumps to elicit a post-activation performance enhancement in junior endurance runners	The intervention methods are inconsistent.
Blazevich, A. J. and N. Babault	2019	Post-activation Potentiation Versus Post-activation Performance Enhancement in Humans: Historical Perspective, Underlying Mechanisms, and Current Issues	Review literature
Blonc, S., S. Perrot, S. Racinais, S. Aussepe and O. Hue	2010	Effects of 5 weeks of training at the same time of day on the diurnal variations of maximal muscle power performance	The topic is irrelevant.
bnx9m, R. B. R.	2015	Effects of an Exercise Physical Program in muscle strength, cardiorespiratory fitness, cardiovascular risk and quality of life of elderly	The topic is irrelevant.
Bogdanis, G. C., A. Tsoukos, P. Veligekas, C. Tsolakis and G. Terzis	2014	Effects of muscle action type with equal impulse of conditioning activity on postactivation potentiation	Data missing
Bonder, I., A. Shim, R. G. Lockie and T. Ruppert	2021	A Preliminary Investigation: Evaluating the Effectiveness of an Occupational Specific Training Program to Improve Lower Body Strength and Speed for Law Enforcement Officers	No corresponding indicators
Books, G. D.	1996	Effects of Endurance Intensity and Rest Interval on Subsequent Strength Performance	The topic is irrelevant.
Boone, J. B., T. A. VanDusseldorp, Y. Feito and G. T. Mangine	2021	Relationships Between Sprinting, Broad Jump, and Vertical Jump Kinetics Are Limited in Elite, Collegiate Football Athletes	The topic is irrelevant.
Bosco, C., M. Iacovelli, O. Tsarpela, M. Cardinale, M. Bonifazi, J. Tihanyi, M. Viru, A. De Lorenzo and A. Viru	2000	Hormonal responses to whole body vibration in men	The intervention methods are inconsistent.
Bosco, C., M. Iacovelli, O. Tsarpela, M. Cardinale, M. Bonifazi, J. Tihanyi, M. Viru, A. De Lorenzo and A. Viru	2000	Hormonal responses to whole-body vibration in men	The intervention methods are inconsistent.
Boullosa, D., B. Dragutinovic, J. P. Deutsch, S. Held, L. Donath, W. Bloch and M. Schumann	2021	Acute and Delayed Effects of Time-Matched Very Short "All Out" Efforts in Concentric vs. Eccentric Cycling	The intervention methods are inconsistent.
Boullosa, D., B. Dragutinovic, J. P. Deutsch, S. Held, L. Donath, W. Bloch and M. Schumann	2021	Acute and delayed effects of time-matched very short “all out” efforts in concentric vs. Eccentric cycling	The intervention methods are inconsistent.
Boullosa, D. A., L. Abreu, L. G. N. Beltrame and D. G. Behm	2013	The Acute Effect of Different Half Squat Set Configurations on Jump Potentiation	The full text cannot be obtained.
Boyd, D. A., N. Donald and T. G. Balshaw	2014	COMPARISON OF ACUTE COUNTERMOVEMENT JUMP RESPONSES AFTER FUNCTIONAL ISOMETRIC AND DYNAMIC HALF SQUATS	No control group
Brandenburg, J. and A. Czajka	2010	The acute effects of performing drop jumps of different intensities on concentric squat strength	No corresponding indicators
Brandenburg, J. P.	2005	The acute effects of prior dynamic resistance exercise using different loads on subsequent upper-body explosive performance in resistance-trained men	The intervention methods are inconsistent.
Brazo-Sayavera, J., P. T. Nikolaidis, A. Camacho-Cardenosa, M. Camacho-Cardenosa, R. Timón and P. R. Olivares	2017	Acute Effects of Block Jumps in Female Volleyball Players: The Role of Performance Level	The topic is irrelevant.
Brent Feland, J., D. L. Stevenson, I. Hunter, J. Ty Hopkins and D. J. Cochrane	2021	Acute effect of whole-body vibration on electromechanical delay and vertical jump performance	The intervention methods are inconsistent.
Brotherton, E. J., S. E. Moseley, C. Langan-Evans, S. A. Pullinger, C. M. Robertson, J. G. Burniston and B. J. Edwards	2019	Effects of two nights partial sleep deprivation on an evening submaximal weightlifting performance; are 1 h powernaps useful on the day of competition?	The topic is irrelevant.
Brown, L., G. Doyle, S. Bruce-Low, S. Domingos, K. Anthony, F. Rowan and A. Galbraith	2023	Postactivation Potentiation for Muay Thai Kicking Performance	No corresponding indicators
Bullock, N. and P. Comfort	2011	AN INVESTIGATION INTO THE ACUTE EFFECTS OF DEPTH JUMPS ON MAXIMAL STRENGTH PERFORMANCE	The intervention methods are inconsistent.
Bullock, N., D. T. Martin, A. Ross, C. D. Rosemond, M. J. Jordan and F. E. Marino	2008	Acute effect of whole-body vibration on sprint and jumping performance in elite skeleton athletes	The intervention methods are inconsistent.
Buoite Stella, A., A. M. Dragonetti, S. Fontanot, R. Sabot, M. Martini, A. Galmonte, G. Canton, M. Deodato and L. Murena	2024	The Acute Effects of Cold Water Immersion and Percussive Massage Therapy on Neuromuscular Properties and Muscle Soreness after Exercise in Young Male Soccer Players	The intervention methods are inconsistent.
Burgos-Postigo, S., A. Recarey and V. E. Fernández-Elías	2023	Acute Effects of WB-EMS on 20-min Rowing Time Trial Performance: Randomized Crossover Study	The intervention methods are inconsistent.
Burke, B. I., S. K. Travis, J. A. Gentles, K. Sato, H. M. Lang and C. D. Bazyler	2021	The Effects of Caffeine on Jumping Performance and Maximal Strength in Female Collegiate Athletes	The intervention methods are inconsistent.
Burley, S. D., J. R. Drain, J. A. Sampson, B. C. Nindl and H. Groeller	2020	Effect of a novel low volume, high intensity concurrent training regimen on recruit fitness and resilience	Non-acute experiment				A	The topic is irrelevant.			Include in the analysis
Buttifant, D. and C. Hrysomallis	2015	Effect of various practical warm-up protocols on acute lower-body power	No corresponding indicators				B	The intervention methods are inconsistent.
Byrne, P. J., J. A. Moody, S. M. Cooper and S. Kinsella	2021	Acute Effects of "Composite" Training on Neuromuscular and Fast Stretch-Shortening Cycle Drop Jump Performance in Hurling Players	No corresponding indicators				C	No control group
?abuk, S. and I. Ince	2025	The Acute Effects Of Hip Thrust and Glute Bridge Exercises With Different Loads on Sprint Performance and Horizontal Force-Velocity Profile in Adolescent Soccer Players: A Post-Activation Performance Enhancement Approach	The intervention methods are inconsistent.#No corresponding indicators				D	Non-acute experiment
Cadore, E. L., E. Pinheiro, M. Izquierdo, C. S. Correa, R. Radaelli, J. B. Martins, F. L. R. Lhullier, O. Laitano, M. Cardoso and R. S. Pinto	2013	NEUROMUSCULAR, HORMONAL, AND METABOLIC RESPONSES TO DIFFERENT PLYOMETRIC TRAINING VOLUMES IN RUGBY PLAYERS	The intervention methods are inconsistent.				E	No corresponding indicators
Cameron, M., C. L. Camic, S. Doberstein, J. L. Erickson and A. R. Jagim	2018	The acute effects of a multi-ingredient preworkout supplement on resting energy expenditure and exercise performance in recreationally active females	The topic is irrelevant.				F	The full text cannot be obtained.
Cameron, M., C. L. Camic, S. Doberstein, J. L. Erickson and A. R. Jagim	2018	The acute effects of a multi-ingredient pre-workout supplement on resting energy expenditure and exercise performance in recreationally active females	The topic is irrelevant.					Review literature
Campos, B. T., C. E. Torres Cabido, Y. M. Soares, G. F. Pedrosa, T. T. Mendes and R. S. V. de Almeida	2018	EXERCíCIO PREPARATóRIO DE FOR?A ISOMéTRICO AUMENTA O DESEMPENHO DE POTêNCIA MUSCULAR DE JUDOCAS	Data missing
Can, I., G. Yerlikaya, S. Bayrakdaroglu, H. I. Ceylan, G. E. Subak, Y. Bayrakdaroglu, S. Ulu? and P. T. Nikolaidis	2025	The acute effect of neuromuscular electrical stimulation on optimum power performance in healthy individuals	The intervention methods are inconsistent.
Capodaglio, P., A. Ferri and G. Scaglioni	2005	Effects of a partially supervised training program in subjects over 75 years of age	The topic is irrelevant.
Carbone, L., M. Garzón, I. Chulvi-Medrano, D. A. Bonilla, D. A. Alonso, J. Benítez-Porres, J. L. Petro and S. Vargas-Molina	2020	Effects of heavy barbell hip thrust vs back squat on subsequent sprint performance in rugby players	The intervention methods are inconsistent.
Carder, M., E. M. Scudamore, K. N. Savanna, V. Pribyslavska, L. R. Bowling and E. K. O'Neal	2023	Retrospective and Contemporary Predictors of National Collegiate Athletic Association Division I Cross-Country Performance Are Sex Specific	The topic is irrelevant.
Cardinale, M. and J. Lim	2003	The acute effects of two different whole body vibration frequencies on vertical jump performance	The intervention methods are inconsistent.
Carroll, K. M., K. Sato, C. D. Bazyler, N. T. Triplett and M. H. Stone	2017	Increases in Variation of Barbell Kinematics Are Observed with Increasing Intensity in a Graded Back Squat Test	The intervention methods are inconsistent.
Carvalho, F. L., M. C. Carvalho, R. Sim?o, T. M. Gomes, P. B. Costa, L. B. Neto, R. L. Carvalho and E. H. Dantas	2012	Acute effects of a warm-up including active, passive, and dynamic stretching on vertical jump performance	The intervention methods are inconsistent.
Cavaco, B., N. Sousa, V. M. dos Reis, N. Garrido, F. Saavedra, R. Mendes and J. Vila?a-Alves	2014	Short-Term Effects of Complex Training on Agility with the Ball, Speed, Efficiency of Crossing and Shooting in Youth Soccer Players	The intervention methods are inconsistent.#The intervention methods are inconsistent.
Cazás-Moreno, V. L., K. C. Snyman, J. J. Tufano and L. E. Brown	2021	The influence of rest intervals following low-load countermovement jumps in athletes	The intervention methods are inconsistent.
Cè, E., V. Margonato, M. Casasco and A. Veicsteinas	2008	Effects of stretching on maximal anaerobic power: the roles of active and passive warm-ups	The intervention methods are inconsistent.
Cejuela, R., N. Davó Berenguer, A. Ruiz Giménez, J. J. Espina and S. Selles Pérez	Year	The influence of the warm-up in power exercise leg-press in amateur atlethes	The full text cannot be obtained.
Chaves Lucas, G., S. Anita Mendes Sá, B. Nobre Pinheiro, I. Godinho, F. Casanova, V. M. Reis, N. Garrido and J. Vila?a-Alves	2024	Comparison between Warm-Up Protocols in Post-Activation Potentiation Enhancement (PAPE) of Sprint and Vertical Jump Performance in a Female Futsal Team	The intervention methods are inconsistent.
Chen, C. F., C. Y. Chuang, C. C. Wang, S. A. Liu, H. W. Chang and K. H. Chan	2024	Lower Repetition Induces Similar Postactivation Performance Enhancement to Repetition Maximum After a Single Set of Heavy-Resistance Exercise	Date Missing
Chen, L. L., J. Lim, R. K. Thapa and H. Smk	2024	Effects of Deadlift vs. Back Squat as Post-activation Performance Enhancement Protocols on Vertical Jump Performance of Competitive Male Basketball Players	Include in the analysis
Chen, Z. R., S. L. Lo, M. H. Wang, C. F. Yu and H. T. Peng	2017	Can Different Complex Training Improve the Individual Phenomenon of Post-Activation Potentiation?	No control group
Cheng, W., R. Li, R. Yan, R. Liu and Z. Gao	2025	Acute Effects of Rest Redistribution Training on Physical and Physiological Responses in Anxious Female College Students	The intervention methods are inconsistent.
ChiCtr	2023	Application feasibility and health benefits of exercise snacks	The topic is irrelevant.
ChiCtr	2024	Effects of Fasting, High-Intensity Interval Training, Resistance Training, and Their Combined Interventions on Cardiovascular Function and Lipid Metabolism in Overweight or Obese Women	The topic is irrelevant.
ChiCtr	2024	Post-Activation Performance Enhancement of Lower Limb Explosive Power in College Athletes Specializing in Combat Sports Through Plyometric Training	The intervention methods are inconsistent.
ChiCtr	2024	A study of the efficacy of continuous and intermittent blood flow restriction combined with exercise training in the intervention of patellofemoral pain syndrome	Non-acute experiment#The intervention methods are inconsistent.
Chiu, L. Z., A. C. Fry, L. W. Weiss, B. K. Schilling, L. E. Brown and S. L. Smith	2003	Postactivation potentiation response in athletic and recreationally trained individuals	The intervention methods are inconsistent.
Chiu, L. Z. F., B. K. Schilling, A. C. Fry and L. W. Weiss	2004	Measurement of resistance exercise force expression	The topic is irrelevant.
Christaras, M., Y. Michailidis, A. Mandroukas, L. Vardakis, K. Christoulas and T. Metaxas	2023	Effects of a Short Half-Time Re-Warm-Up Program on Matches Running Performance and Fitness Test Performance of Male Elite Youth Soccer Players	The intervention methods are inconsistent.
Chtourou, H., A. Aloui, O. Hammouda, A. Chaouachi, K. Chamari and N. Souissi	2013	Effect of Static and Dynamic Stretching on the Diurnal Variations of Jump Performance in Soccer Players	The intervention methods are inconsistent.
?il, E. T., B. Kocak?l??, H. Ye?ilkaya, A. Yeral and A. ?elebi	2025	Comparison of the acute effects of self- and therapist-administered myofascial release techniques on muscle flexibility and jumping performance in professional male basketball players: A randomized controlled trial	No corresponding indicators			A	The topic is irrelevant.			Include in the analysis
Cilli, M., E. Gelen, S. Yildiz, T. Saglam and M. Camur	2014	Acute effects of a resisted dynamic warm-up protocol on jumping performance	The intervention methods are inconsistent.			B	The intervention methods are inconsistent.
Cilli, M., E. Gelen, S. Yildiz, T. Saglam and M. H. Camur	2014	ACUTE EFFECTS OF A RESISTED DYNAMIC WARM-UP PROTOCOL OH JUMPING PERFORMAHCE	The intervention methods are inconsistent.			C	No control group
Clark, D. R., M. I. Lambert, C. Grigson and A. M. Hunter	2020	Increased strength is associated with lower trunk muscle activation during loaded back squats and dynamic body weight jumps	No corresponding indicators			D	Non-acute experiment
Clark, R. A., A. L. Bryant and P. Reaburn	2006	The acute effects of a single set of contrast preloading on a loaded countermovement jump training session	No corresponding indicators			E	No corresponding indicators
Cleary, C. J. and S. B. Cook	2020	Postactivation Potentiation in Blood Flow-Restricted Complex Training	The intervention methods are inconsistent.			F	The full text cannot be obtained.
Cloak, R., A. Nevill, J. Smith and M. Wyon	2014	The acute effects of vibration stimulus following FIFA 11+on agility and reactive strength in collegiate soccer players	The intervention methods are inconsistent.				Review literature
Cloak, R., A. Nevill and M. Wyon	2016	The acute effects of vibration training on balance and stability amongst soccer players	The intervention methods are inconsistent.
?Oban, O., E. üNver and ?. A. C?Nemre	2022	Kompleks Antrenman Potansiyasyonunun Reaktif Kuvvet ?ndeksi Parametreleri üzerine Etkisi: Deneysel ?al??ma	No control group
Cochrane, D. J. and H. Booker	2014	Does acute vibration exercise enhance horizontal jump performance?	The intervention methods are inconsistent.
Cochrane, D. J., K. W. Coley, H. J. Pritchard and M. J. Barnes	2015	Vibration exercise as a warm-up modality for deadlift power output	The intervention methods are inconsistent.
Cochrane, D. J., S. R. Stannard, E. C. Firth and J. Rittweger	2010	Acute whole-body vibration elicits post-activation potentiation	The intervention methods are inconsistent.
Cochrane, D. J., S. R. Stannard, A. Walmsely and E. C. Firth	2008	The acute effect of vibration exercise on concentric muscular characteristics	The intervention methods are inconsistent.
Cofré-Bolados, C., A. Espinoza-Salinas, G. Arenas-Sánchez, C. Cardemil-Vergine and H. Diaz-Pe?a	2018	Effect of three heat inputs on post-activation potentiation in muscle power tests	No control group
Comyns, T., I. Kenny and G. Scales	2015	Effects of a Low-Load Gluteal Warm-Up on Explosive Jump Performance	The intervention methods are inconsistent.
Comyns, T. M., A. J. Harrison, L. Hennessy and R. L. Jensen	2007	Identifying the optimal resistive load for complex training in male rugby players	The intervention methods are inconsistent.
Comyns, T. M., A. J. Harrison and L. K. Hennessy	2010	EFFECT OF SQUATTING ON SPRINTING PERFORMANCE AND REPEATED EXPOSURE TO COMPLEX TRAINING IN MALE RUGBY PLAYERS	No corresponding indicators
Concei??o, M., E. L. Cadore, M. González-Izal, M. Izquierdo, G. V. Liedtke, E. N. Wilhelm, R. S. Pinto, F. Reistenbach Goltz, C. Dornelles Schneider, R. Ferrari, M. Bottaro and L. F. M. Kruel	2014	Strength training prior to endurance exercise: Impact on the neuromuscular system, endurance performance and cardiorespiratory responses	The intervention methods are inconsistent.
Conrado de Freitas, M., V. L. Panissa, J. M. Cholewa, E. Franchini, L. A. Gobbo and F. E. Rossi	2020	Postactivation potentiation attenuates resistance exercise performance decrements following aerobic exercise in trained men	No corresponding indicators
Cook, C. J. and B. T. Crewther	2012	Changes in salivary testosterone concentrations and subsequent voluntary squat performance following the presentation of short video clips	The intervention methods are inconsistent.
Cormie, P., R. S. Deane, N. T. Triplett and J. M. McBride	2006	Acute effects of whole-body vibration on muscle activity, strength, and power	The intervention methods are inconsistent.
Cormier, P., T. T. Freitas, I. Loturco, A. Turner, A. Virgile, G. G. Haff, A. J. Blazevich, D. Agar-Newman, M. Henneberry, D. G. Baker, M. McGuigan, P. E. Alcaraz and C. Bishop	2022	Within Session Exercise Sequencing During Programming for Complex Training: Historical Perspectives, Terminology, and Training Considerations	Review literature
Cornejo-Daza, P. J., J. Sánchez-Valdepe?as, J. Páez-Maldonado, L. Rodiles-Guerrero, D. Boullosa, J. A. León-Prados, M. Wernbom and F. Pareja-Blanco	2024	Acute Responses to Traditional and Cluster-Set Squat Training With and Without Blood Flow Restriction	The intervention methods are inconsistent.
Cornejo-Daza, P. J., J. Sánchez-Valdepe?as, J. Páez-Maldonado, L. Rodiles-Guerrero, M. Sánchez-Moreno, G. Gómez-Guerrero, J. A. León-Prados and F. Pareja-Blanco	2025	Acute Responses to Different Lifting Velocities During Squat Training With and Without Blood Flow Restriction	The intervention methods are inconsistent.
Costa, B. D. V., M. E. C. Ferreira, P. Gantois, W. Kassiano, S. T. Paes, D. de Lima-Júnior, E. S. Cyrino and L. S. Fortes	2021	Acute Effect of Drop-Set, Traditional, and Pyramidal Systems in Resistance Training on Neuromuscular Performance in Trained Adults	The intervention methods are inconsistent.
Coutinho, D., E. Abade, B. Gon?alves, S. Santos, W. Sch?llhorn and J. Sampaio	2022	Acute effects from the half-squat performed using a repetition versus differential approach in youth soccer players	The topic is irrelevant.
Crespo, E., J. J. Ruiz-Navarro, F. Cuenca-Fernández and R. Arellano	2021	Post-Eccentric Flywheel Underwater Undulatory Swimming Potentiation in Competitive Swimmers	The intervention methods are inconsistent.
Crewther, B. T., C. J. Cook, T. E. Lowe, R. P. Weatherby and N. Gill	2011	The effects of short-cycle sprints on power, strength, and salivary hormones in elite rugby players	The topic is irrelevant.
Crewther, B. T., L. P. Kilduff, C. J. Cook, M. K. Middleton, P. J. Bunce and G. Z. Yang	2011	The acute potentiating effects of back squats on athlete performance	Include in the analysis
Crowley, E., A. J. Harrison and M. Lyons	2018	DRY-LAND RESISTANCE TRAINING PRACTICES OF ELITE SWIMMING STRENGTH AND CONDITIONING COACHES	The topic is irrelevant.
Crum, A. J., N. Kawamori, M. H. Stone and G. G. Haff	2012	The acute effects of moderately loaded concentric-only quarter squats on vertical jump performance	Include in the analysis
Ctri	2019	Comparison of dance Aerobic and Strength Training on brain function and Stress in Adults	The full text cannot be obtained.
Ctri	2019	Effect of exercises post anterior knee ligament injury	The full text cannot be obtained.
Ctri	2021	Comparing the effect of TRX and Swiss ball training for core strengthening and performance in football players	The full text cannot be obtained.
Ctri	2021	THE EFFECTIVENESS OF BALLISTIC EXERCISES AND STRENGTHENING EXERCISES IN REDUCTION OF KNEE PAIN AND IMPROVEMENT IN LOWER LIMB STRENGTH IN YOUNG BADMINTON PLAYER	The full text cannot be obtained.
Ctri	2021	To study the effect of sports specific circuit training program in college basket ball players	The full text cannot be obtained.
Ctri	2022	Barefoot conditioning training program for amateur basketball players	The full text cannot be obtained.
Ctri	2022	Football Specific Conditioning Programme For Amateur Football Players	The full text cannot be obtained.
Ctri	2023	CIRCUIT TRAINING EXERCISE EFFECT ON INFLAMMATORY MARKER AND INSULIN RESISTANCE ON POLYCYSTIC OVARIAN SYNDROME	The full text cannot be obtained.
Ctri	2023	Effect of Trampoline Exercises on Weight loss, Response Time and Motor Proficiency In Overweight and Obese Adolescents	The full text cannot be obtained.				A	The topic is irrelevant.			Include in the analysis
Ctri	2023	Efficacy of Plyometric Warmup Exercises on Aerobic & Anaerobic Capacity in Palestrato Population	The full text cannot be obtained.				B	The intervention methods are inconsistent.
Ctri	2023	ovary cyst and exercises	The full text cannot be obtained.				C	No control group
Ctri	2023	A study to determine the effect of circuit exercise training in the progesterone hormone levels and quality of life in college going girls with painful periods	The full text cannot be obtained.				D	Non-acute experiment
Ctri	2023	Suitable exercise program for kindy disease in India	The full text cannot be obtained.				E	No corresponding indicators
Ctri	2023	To observe the effect of sprint training on running performance among sprinters	The full text cannot be obtained.				F	The full text cannot be obtained.
Ctri	2024	A clinical trial to study the effect of combined core and balance training compare to plyometric training in badminton players	The full text cannot be obtained.					Review literature
Ctri	2024	Comparing Brain Gym vs. Plyometric Training: effects on Dynamic Balance & Eye-Foot Coordination in University Football Players	The full text cannot be obtained.
Ctri	2024	Comparison of high-intensity interval training and moderate-intensity interval training on stress, anxiety, depression, care giver burden and quality of life in caregivers of children with cerebral palsy	The full text cannot be obtained.
Ctri	2024	Effect of Neuromuscular Warmup Training Program on Balance and Agility Training in Amateur Basketball Players	The full text cannot be obtained.
Ctri	2024	Effectiveness of combined training in badminton players with ankle sprain	The full text cannot be obtained.
Ctri	2024	Effectiveness of intermittent exercise on cardiac and metabolic health of inflammatory myositis patients	The full text cannot be obtained.
Ctri	2024	The Impact of Blood Flow Restriction (BFR) Training and Variable Repetition Duration (VRD) Training on strength, endurance, Power, and Girth among Fitness Enthusiasts	The full text cannot be obtained.
Ctri	2024	Impact of School-based Exercise Programs on Physical Health and Lifestyle in Secondary School Students - A Randomized Controlled Trial	The full text cannot be obtained.
Ctri	2024	Muscle Recruitment & Kinetic Changes during Squat Jump and Countermovement Jump	The full text cannot be obtained.
Ctri	2024	Post- activation performance enhancement on upper limb explosive power in volleyball players	The full text cannot be obtained.
Ctri	2024	Resisted Jump Rope Training Programme on Amateur Volleyball Players	The full text cannot be obtained.
Ctri	2024	Short-term motor skill training programme for semi-professional taekwondo players	The full text cannot be obtained.
Ctri	2024	To Find Out The Effect Of Swiss Ball Training Among Collegiate Badminton Players	The full text cannot be obtained.
Ctri	2025	Comparing jump training and mixed workouts for improving dive distance and leg power in swimmers	The full text cannot be obtained.
Ctri	2025	Effect of Blood Flow Restriction and Ischemic Preconditioning with Complex Training on Fitness and Performance in District-Level Football Players	The full text cannot be obtained.
Ctri	2025	How Plyometric Exercises Compare to Standard Physiotherapy in Improving Balance and Body Awareness in Bharatanatyam Dancers with Flat Feet	The full text cannot be obtained.
Cuenca-Fernández, F., I. C. Smith, M. J. Jordan, B. R. MacIntosh, G. López-Contreras, R. Arellano and W. Herzog	2017	Nonlocalized postactivation performance enhancement (PAPE) effects in trained athletes: a pilot study	The intervention methods are inconsistent.
Cuevas-Aburto, J., I. Jukic, L. J. Chirosa-Ríos, J. M. González-Hernández, D. Janicijevic, P. Barboza-González, F. Guede-Rojas and A. García-Ramos	2022	Effect of Traditional, Cluster, and Rest Redistribution Set Configurations on Neuromuscular and Perceptual Responses During Strength-Oriented Resistance Training	Include in the analysis	强度10RM
Cui, W., Y. Chen and D. Wang	2024	Research on the effect of post-activation potentiation under different velocity loss thresholds on boxer’s punching ability	No corresponding indicators
Cui, Y. M., J. J. Mu, Q. Wang, R. Xi, Y. Z. Wang, D. X. Liu, X. P. Chen and Z. X. Zhou	2023	Acute effects of different load intensities and rest intervals on muscle strength endurance in male college athletes	The topic is irrelevant.
d56bt, R. B. R.	2020	Effects of Functional Training on the immune system and inflammatory responses, body composition and functionality in Overweight elderly women	The topic is irrelevant.
da Costa Silva, J. R. L., J. F. Da Silva, P. C. do Nascimento Salvador and C. de la Rocha Freitas	2015	The effect of “FIFA 11+” on vertical jump performance in soccer players	Non-acute experiment
Dabbs, N. C., J. A. Lundahl and J. C. Garner	2015	Effectiveness of different rest intervals following whole-body vibration on vertical jump performance between college athletes and recreationally trained females	The intervention methods are inconsistent.
Dabbs, N. C., C. X. Mu?oz, T. T. Tran, L. E. Brown and M. Bottaro	2011	EFFECT OF DIFFERENT REST INTERVALS AFTER WHOLE-BODY VIBRATION ON VERTICAL JUMP PERFORMANCE	The intervention methods are inconsistent.
Dahl, E. B., E. ?ygard, G. Paulsen, B. Rud and T. Losnegard	2021	Morning Preconditioning Exercise Does Not Increase Afternoon Performance in Competitive Runners	The intervention methods are inconsistent.
Dallas, G., C. Dallas, V. Kolovou, P. Pappas, V. Mellos and G. Paradisis	2022	ACUTE EFFECTS OF BILATERAL AND UNILATERAL WHOLE BODY VIBRATION TRAINING ON JUMPING ABILITY, ASYMMETRY, AND BILATERAL DEFICIT ON FORMER ARTISTIC GYMNASTS	The intervention methods are inconsistent.
Dallas, G., P. Kirialanis and V. Mellos	2014	The acute effect of whole body vibration training on flexibility and explosive strength of young gymnasts	The intervention methods are inconsistent.
Dallas, G., A. Smirniotou, G. Tsiganos, D. Tsopani, A. Di Cagno and C. Tsolakis	2014	Acute effect of different stretching methods on flexibility and jumping performance in competitive artistic gymnasts	The intervention methods are inconsistent.
Daneshjoo, A., E. Hosseini, S. Heshmati, M. Sahebozamani and D. G. Behm	2024	Effects of slow dynamic, fast dynamic, and static stretching on recovery of performance, range of motion, balance, and joint position sense in healthy adults	The intervention methods are inconsistent.
Dann, E., S. Quinn, M. Russell, L. P. Kilduff, A. N. Turner and S. P. Hills	2023	Alternate Leg Bounding Acutely Improves Change of Direction Performance in Women's Team Sports Players Irrespective of Ground Type	No corresponding indicators
De Avelar, N. C. P., D. M. S. Viana, V. G. C. Ribeiro, F. Salvador and A. C. R. Lacerda	2020	Dose-response of neuromuscular and anaerobic performance to whole-body vibration	The intervention methods are inconsistent.
De Castro, V., M. Martín-López, D. Suárez, A. Rivera and J. F. Navarro	2009	Absence of tolerance to the antiaggressive action of the mGlu1R antagonist JNJ16259685 after repeated administration to mice	The topic is irrelevant.
De Freitas, M. C., F. E. Rossi, L. A. Colognesi, J. De Oliveira, N. E. Zanchi, F. S. Lira, J. M. Cholewa and L. A. Gobbo	2021	POSTACTIVATION POTENTIATION IMPROVES ACUTE RESISTANCE EXERCISE PERFORMANCE AND MUSCULAR FORCE IN TRAINED MEN	No corresponding indicators
de Hoyo Lora, M., S. Romero Granados, B. Sa?udo Corrales and L. Carrasco Páez	2009	Effect of a whole body vibration session on the jump ability	The intervention methods are inconsistent.
de Hoyo, M., A. de la Torre, F. Pradas, B. Sa?udo, L. Carrasco, J. Mateo-Cortes, S. Domínguez-Cobo, O. Fernandes and O. Gonzalo-Skok	2015	Effects of eccentric overload bout on change of direction and performance in soccer players	Date Missing
de Keijzer, K. L., S. A. McErlain-Naylor, A. Dello Iacono and M. Beato	2020	Effect of Volume on Eccentric Overload-Induced Postactivation Potentiation of Jumps	No control group
de Keijzer, K. L., S. A. McErlain-Naylor, A. Dello Iacono and M. Beato	2020	Effect of Volume on Eccentric Overload–Induced Postactivation Potentiation of Jumps	No control group				A	The topic is irrelevant.			Include in the analysis
de la Cruz, V. M., S. Rodríguez-Barbero, V. Rodrigo-Carranza, J. J. Salinero, J. M. González-Ravé and F. González-Mohíno	2024	Post-Activation Potentiation Enhancement Response of Two Complex Training Sequences	No control group				B	The intervention methods are inconsistent.
De Rezende, F. N., G. R. Da Mota, C. R. Lopes, B. V. C. Da Silva, M. A. M. Simim and M. Marocolo	2016	Specific warm-up exercise is the best for vertical countermovement jump in young volleyball players	Date Missing				C	No control group
Degrange, T. D., W. A. Jackson, T. D. Williams, R. R. Rogers, M. R. Marshall and C. G. Ballmann	2019	Acute Caffeine Ingestion Increases Velocity and Power in Upper and Lower Body Free-Weight Resistance Exercises	The intervention methods are inconsistent.				D	Non-acute experiment
Del Rosso, S., D. Pinho Souza, F. Mu?oz, D. G. Behm, C. Foster and D. Boullosa	2021	10 km performance prediction by metabolic and mechanical variables: influence of performance level and post-submaximal running jump potentiation	The topic is irrelevant.				E	No corresponding indicators
Dello Iacono, A., M. Beato and I. Halperin	2020	The Effects of Cluster-Set and Traditional-Set Postactivation Potentiation Protocols on Vertical Jump Performance	No control group				F	The full text cannot be obtained.
Dello Iacono, A., M. Beato and I. Halperin	2021	Self-Selecting the Number of Repetitions in Potentiation Protocols: Enhancement Effects on Jumping Performance	The intervention methods are inconsistent.					Review literature
Dewig, D. R., A. S. Lepley, A. Nilius, D. A. Padua, B. G. Pietrosimone, E. A. Wikstrom and J. T. Blackburn	2024	An Acute Bout of Whole-Body Vibration Does Not Improve Jumping Performance in Those With Anterior Cruciate Ligament Reconstruction	The intervention methods are inconsistent.
Di Cagno, A., C. Baldari, C. Battaglia, M. C. Gallotta, M. Videira, M. Piazza and L. Guidetti	2010	Preexercise static stretching effect on leaping performance in elite rhythmic gymnasts	The intervention methods are inconsistent.
Di Giminiani, R., N. Rucci, L. Capuano, M. Ponzetti, F. Aielli and J. Tihanyi	2020	Individualized Whole-Body Vibration: Neuromuscular, Biochemical, Muscle Damage and Inflammatory Acute Responses	The intervention methods are inconsistent.
Di Mauro, D., D. Buda, L. Magaudda, G. Trimarch, R. Franzo, A. Bonaiuto and F. Trimarchi	2016	Acute effects of static stretching on jumping performance: static stretching and jump	The intervention methods are inconsistent.
Dias, A., P. Pires, L. Santana, P. Marques, M. C. Espada, F. Santos, E. J. D. Silva, A. Rebelo and D. S. Teixeira	2024	Concurrent Validity and Reliability of a Free Smartphone Application for Evaluation of Jump Height	The topic is irrelevant.
Ding, L., J. Liu, Y. Yao, L. Guo, B. Chen, Y. H. Cao and O. Girard	2025	Caffeinated chewing gum enhances maximal strength and muscular endurance during bench press and back squat exercises in resistance-trained men	The topic is irrelevant.
Dinsdale, A. J. and A. Bissas	2021	Eliciting postactivation potentiation with hang cleans depends on the recovery duration and the individual’s 1 repetition maximum strength	The intervention methods are inconsistent.
Dinsdale, A. J. and A. Bissas	2021	Eliciting Postactivation Potentiation With Hang Cleans Depends on the Recovery Duration and the Individual's 1 Repetition Maximum Strength	The intervention methods are inconsistent.
Ditch, J. C.	2024	Acute Potentiation on Vertical Jump Performance Following Accentuated Eccentric Loaded Back Squats in Male High School Basketball Players	The intervention methods are inconsistent.
do Carmo, E. C., E. O. De Souza, H. Roschel, R. Kobal, H. Ramos, S. Gil and V. Tricoli	2021	Self-selected Rest Interval Improves Vertical Jump Postactivation Potentiation	Include in the analysis
Docherty, D. and M. J. Hodgson	2007	The Application of Postactivation Potentiation to Elite Sport	The intervention methods are inconsistent.
Dote-Montero, M., I. Pelayo-Tejo, P. Molina-Garcia, A. Carle-Calo, A. García-Ramos, L. J. Chirosa-Ríos, I. J. Chirosa-Ríos and F. J. Amaro-Gahete	2022	Effects of post-tetanic potentiation induced by whole-body electrostimulation and post-activation potentiation on maximum isometric strength	The intervention methods are inconsistent.
Douvis, A., G. Tsigganos, E. Zaharogiannis, A. Smirnioti and C. Tsolakis	Year	Acute effects of static and ballistic stretching on strength-power and sport specific performance parameters in elite female fencers	The intervention methods are inconsistent.
Downey, R. J., D. A. Deprez and P. D. Chilibeck	2022	Effects of Postactivation Potentiation on Maximal Vertical Jump Performance After a Conditioning Contraction in Upper-Body and Lower-Body Muscle Groups	Include in the analysis
Doyle, T. L. A., A. C. Fain, J. A. Wills, D. Cooper, K. Toonen and B. Kamphius	2022	Measures of Lower Body Strength Associated With Injuries in Australian Special Forces Selection Candidates	No corresponding indicators
Dragutinovic, B., J. F. Feuerbacher, M. W. Jacobs, W. Bloch and M. Schumann	2022	Acute Effects of Concurrent High-Intensity Interval Cycling and Bench-Press Loading on Upper- and Lower-Body Explosive Strength Performance	Non-acute experiment
Drks	2017	Effects of a forefoot-oriented exercise intervention on jumping performance and injury incidence in volleyball players – A randomized controlled intervention study	The full text cannot be obtained.
Drks	2019	Effects of acute exercise on drug craving, self-esteem, mood and affect in adults with poly-substance dependence: a multicenter randomized controlled trial	The full text cannot be obtained.
Drks	2021	EMS-based running to enhance physiological and strength-associated performance	The full text cannot be obtained.
Drks	2024	Influence of the menstrual cycle on strength performance in healthy women - six arm crossover	The full text cannot be obtained.
Duc, S. and H. Meras Serrano	2024	Acute effect of adding whole body vibration exercise during inter-sets recovery period on muscular performance during high velocity—low resistance weightlifting exercises	The intervention methods are inconsistent.
Duc, S., B. R. R?nnestad and W. Bertucci	2020	Adding Whole-Body Vibration to Preconditioning Squat Exercise Increases Cycling Sprint Performance	The intervention methods are inconsistent.
Duc, S. and H. M. Serrano	2024	Acute effect of adding whole body vibration exercise during inter-sets recovery period on muscular performance during high velocity-low resistance weightlifting exercises	The intervention methods are inconsistent.
Duncan, M. J., M. Smith, K. Cook and R. S. James	2012	THE ACUTE EFFECT OF A CAFFEINE-CONTAINING ENERGY DRINK ON MOOD STATE, READINESS TO INVEST EFFORT, AND RESISTANCE EXERCISE TO FAILURE	The intervention methods are inconsistent.
Duthie, G. M., W. B. Young and D. A. Aitken	2002	The acute effects of heavy loads on jump squat performance: an evaluation of the complex and contrast methods of power development	No control group
dz, R. B. R.	2024	Acute effect of portable device Massage on Muscle Fatigue, Muscle Pain, and Physical Performance in active subjects: a cross-over randomized clinical trial	The topic is irrelevant.
Edis, ?., ?. U?an and F. Vural	2021	Acute Effect of Different Warming Protocols on Squat Force Values: Comparison of Myofacial Relaxation Method and Force-Based Warming Methods	The intervention methods are inconsistent.
Edouard, P., J. B. Morin and P. Samozino	2015	No change in maximal lower extremity power output was induced by a decathlon	The topic is irrelevant.
Eitner, J. D., R. G. LeFavi and B. L. Riemann	2011	Kinematic and Kinetic Analysis of the Squat with and Without Knee Wraps	The intervention methods are inconsistent.
Eken, ?., E. Mainer-Pardos, F. H. Yagin, I. Eken, P. Prieto-González and H. Nobari	2022	Motoric performance variation from morning to evening: 80% intensity post-activation potentiation protocol impacts performance and its diurnal amplitude in basketball players	The intervention methods are inconsistent.
El Hage, R., E. Zakhem, E. Moussa and C. Jacob	2011	Acute effects of heavy-load squats on consecutive vertical jump performance	No control group
Ercan Kose, D., T. Aksit, Z. I. Akyildiz, B. Erman, M. Z. Ozkol and F. Vural	2023	The acute effects of different percentages of blood flow restrictions on all-out back squat exercise	The intervention methods are inconsistent.				A	The topic is irrelevant.			Include in the analysis
Erel, S., E. A. Telci, O. T. Atalay and ü. B. Asian	2014	The effects of lower extremity exercises with power plate on balance in healthy subjects	The topic is irrelevant.				B	The intervention methods are inconsistent.
Ero?lu, ?.	2022	Acute Effects of Post-Activation Potentiation on Explosive Strength Performance in Wrestling Athletes	No corresponding indicators				C	No control group
Eryi?it, H., B. Ramanli and H. Turnag?l	2021	Alkaline diet improves vertical jump performance in volleyball players	The topic is irrelevant.				D	Non-acute experiment
Escobar Hincapié, A., C. A. Agudelo Velásquez, M. Ortiz Uribe, C. A. García Torres and A. Rojas Jaramillo	2021	Unilateral and Bilateral Post-Activation Performance Enhancement on Jump Performance and Agility	No control group				E	No corresponding indicators
Esformes, J. I. and T. M. Bampouras	2013	Effect of back squat depth on lower-body postactivation potentiation	No control group				F	The full text cannot be obtained.
Esformes, J. I., N. Cameron and T. M. Bampouras	2010	Postactivation potentiation following different modes of exercise	Date Missing					Review literature
Esformes, J. I., M. Keenan, J. Moody and T. M. Bampouras	2011	EFFECT OF DIFFERENT TYPES OF CONDITIONING CONTRACTION ON UPPER BODY POSTACTIVATION POTENTIATION	The intervention methods are inconsistent.
Evangelista, A. L., C. La Scala Teixeira, A. F. Machado, P. E. Pereira, R. L. Rica and D. S. Bocalini	2019	Effects of a short-term of whole-body, high-intensity, intermittent training program on morphofunctional parameters	The intervention methods are inconsistent.
Evangelista, A. L., M. L. B. Pozzi, L. M. Santos, B. M. Barros, C. R. De Souza, V. M. Reis and D. S. Bocalini	2021	Energy expenditure in hiit whole body associated with electromyostimulation	The intervention methods are inconsistent.
Evetovich, T. K., D. S. Conley and P. F. McCawley	2015	Postactivation potentiation enhances upper- and lower-body athletic performance in collegiate male and female athletes	Date Missing
Falch, H. N., H. G. R?derg?rd and R. Van den Tillaar	2020	Relationship of Performance Measures and Muscle Activity between a 180° Change of Direction Task and Different Countermovement Jumps	The intervention methods are inconsistent.
Faller, J. M., B. Thompson, S. Sotir and S. Ives	2023	The Acute Impacts of Resistance Training Performed with and without Blood Flow Restriction on Lower Body Muscular Power	Include in the analysis
Farjallah, M. A., O. Hammouda, M. Zouch, K. Ghattassi, A. Graja, T. Driss, K. Chamari and N. Souissi	2018	Effect of melatonin ingestion on physical performance, metabolic responses, and recovery after an intermittent training session	The topic is irrelevant.
Fashioni, E., B. Langley and R. M. Page	2020	The effectiveness of a practical half-time re-warm-up strategy on performance and the physical response to soccer-specific activity	The topic is irrelevant.
Fernández-Galván, L. M., P. Prieto-González, J. Sánchez-Infante, P. Jiménez-Reyes and A. Casado	2022	The Post-Activation Potentiation Effects on Sprinting Abilities in Junior Tennis Players	No control group
Ferrari, A., G. Baquet, A. J. Blazevich and S. Ratel	2023	Influence of Recovery Time After Warm-up on Vertical Jump Performance in Trained Prepubertal and Postpubertal Male Athletes	The intervention methods are inconsistent.
Ferreira, F. R., G. Angeli, Y. Q. Confessor, J. F. L. Gagliardi and T. L. de Barros Neto	2013	Acute effect of extensors knee unilateral on leg extension machine with and without stimulation on the vibrating platform	The intervention methods are inconsistent.
Ferreira, S. L. D., V. L. G. Panissa, B. Miarka and E. Franchini	2012	POSTACTIVATION POTENTIATION: EFFECT OF VARIOUS RECOVERY INTERVALS ON BENCH PRESS POWER PERFORMANCE	The intervention methods are inconsistent.
fg, R. B. R.	2020	Dose-response effect of strength training on the rehabilitation of patients with Patellofemoral Pain Syndrome	Non-acute experiment
Filip-Stachnik, A., M. Spieszny, L. Stanisz and M. Krzysztofik	2022	Does caffeine ingestion affect the lower-body post-activation performance enhancement in female volleyball players?	The intervention methods are inconsistent.
Fiorilli, G., F. Quinzi, A. Buonsenso, G. Di Martino, M. Centorbi, A. Giombini, G. Calcagno and A. di Cagno	2020	Does Warm-up Type Matter? A Comparison between Traditional and Functional Inertial Warm-up in Young Soccer Players	Include in the analysis
Fletcher, I. M.	2010	The effect of different dynamic stretch velocities on jump performance	The topic is irrelevant.
Fletcher, I. M.	2013	An investigation into the effect of a preperformance strategy on jump performance	Include in the analysis
Fletcher, I. M.	2013	An investigation into the effect of a pre-performance strategy on jump performance	The topic is irrelevant.
Fonseca, F. S., B. D. D. Costa, M. E. C. Ferreira, S. Paes, D. de Lima, W. Kassiano, E. S. Cyrino, P. Gantois and L. S. Fortes	2020	Acute effects of equated volume -load resistance training leading to muscular failure versus non -failure on neuromuscular performance	No control group
Fonseca, F. S., B. D. V. Costa, M. E. C. Ferreira, S. Paes, D. de Lima-Junior, W. Kassiano, E. S. Cyrino, P. Gantois and L. S. Fortes	2020	Acute effects of equated volume-load resistance training leading to muscular failure versus non-failure on neuromuscular performance	The topic is irrelevant.
Fontanetti, G., R. V. Barreto, R. C. Junior, G. B. Mantovani, B. S. Denadai, C. C. Greco and L. C. R. D. Lima	2023	Muscle Function and Thickness Are Not Associated with Responsiveness to Post-Activation Performance Enhancement	No control group
Fontanetti, G., R. V. Barreto, R. C. Junior, V. Marangoni, B. S. Denadai, C. C. Greco and L. C. R. Lima	2025	The Use of the Self-Selected Rest Interval Method Is as Effective for Optimizing Postactivation Performance Enhancement in Elite Athletes as Employing the Best Fixed Rest Interval	Include in the analysis
Fortes, L. D. S., M. Mazini-Filho, D. Lima-Júnior, D. G. S. Machado, M. R. Albuquerque, F. D. S. Fonseca and M. E. C. Ferreira	2021	Transcranial Stimulation Improves Volume and Perceived Exertion but does not Change Power	The intervention methods are inconsistent.
Fountas, M., E. Bakaloudi, E. Bassa, A. Xenofontos and C. Kotzamanidis	2012	The effect of high-intensity half-squat to the jump performance in recreationally active men	No control group
Frankinouille, R., H. Baur, D. Vissers, J. Taeymans, J. Gielen and C. Schulz	2020	Effects of a forefoot-oriented exercise intervention on jumping performance in volleyball players: a randomized controlled intervention study	Non-acute experiment
Freitas, T. T., J. Calleja-González, J. Carlos-Vivas, E. Marín-Cascales and P. E. Alcaraz	2019	Short-term optimal load training vs a modified complex training in semi-professional basketball players	Non-acute experiment					A	The topic is irrelevant.			Include in the analysis
French, D. N., W. J. Kraemer and C. B. Cooke	2003	Changes in dynamic exercise performance following a sequence of preconditioning isometric muscle actions	The intervention methods are inconsistent.					B	The intervention methods are inconsistent.
Fu, K., L. Chen, E. T. Poon, R. Wang, Q. Li, H. Liu and I. M. K. Ho	2023	Post-activation performance enhancement of flywheel training on lower limb explosive power performance	No control group					C	No control group
Fukutani, A., S. Takei, K. Hirata, N. Miyamoto, H. Kanehisa and Y. Kawakami	2014	Influence of the intensity of squat exercises on the subsequent jump performance	No control group					D	Non-acute experiment
Gahreman, D., M. A. Moghadam, E. Hoseininejad, V. V. Dehnou, J. D. Connor, K. Doma and M. Stone	2020	Postactivation potentiation effect of two lower body resistance exercises on repeated jump performance measures	Data missing					E	No corresponding indicators
Gallagher, C., C. E. Green, M. L. Kenny, J. R. Evans, G. D. W. McCullagh, S. A. Pullinger and B. J. Edwards	2023	Is implementing a post-lunch nap beneficial on evening performance, following two nights partial sleep restriction?	The topic is irrelevant.					F	The full text cannot be obtained.
Galpin, A. J., K. K. Malyszek, K. A. Davis, S. M. Record, L. E. Brown, J. W. Coburn, R. A. Harmon, J. M. Steele and A. D. Manolovitz	2015	Acute Effects of Elastic Bands on Kinetic Characteristics During the Deadlift at Moderate and Heavy Loads	The intervention methods are inconsistent.						Review literature
Gantois, P., F. D. Fonseca, D. De Lima, M. D. Costa, B. D. D. Costa, E. S. Cyrino and L. D. Fortes	2021	Acute effects of muscle failure and training system (traditional vs. rest-pause) in resistance exercise on countermovement jump performance in trained adults	The intervention methods are inconsistent.
Garcia, T., J. Dal Pupo, D. A. Knihs, O. A. F. Rodrigues, H. B. Zimmermann and J. Padulo	2020	Single-versus multi-joint isometric protocols to induce a post-activation potentiation effect on squat jump performance	The intervention methods are inconsistent.
García-Luna, M. A., J. M. Cortell-Tormo, M. García-Jaén, M. Ortega-Navarro and J. Tortosa-Martínez	2020	Acute Effects of ACL Injury-Prevention Warm-Up and Soccer-Specific Fatigue Protocol on Dynamic Knee Valgus in Youth Male Soccer Players	The intervention methods are inconsistent.
García-Pinillos, F., C. Lago-Fuentes, P. A. Latorre-Román, A. Pantoja-Vallejo and R. Ramirez-Campillo	2020	Jump-Rope Training: Improved 3-km Time-Trial Performance in Endurance Runners via Enhanced Lower-Limb Reactivity and Foot-Arch Stiffness	The intervention methods are inconsistent.
García-Pinillos, F., A. Martínez-Amat, F. Hita-Contreras, E. J. Martínez-López and P. A. Latorre-Román	2014	EFFECTS OF A CONTRAST TRAINING PROGRAM WITHOUT EXTERNAL LOAD ON VERTICAL JUMP, KICKING SPEED, SPRINT, AND AGILITY OF YOUNG SOCCER PLAYERS	Non-acute experiment
García-Pinillos, F., A. Molina-Molina and P. Latorre-Román	2016	Impact of an incremental running test on jumping kinematics in endurance runners: can jumping kinematic explain the post-activation potentiation phenomenon?	The intervention methods are inconsistent.
García-Pinillos, F., J. A. Párraga-Montilla, V. M. Soto-Hermoso and P. A. Latorre-Román	2016	Changes in balance ability, power output, and stretch-shortening cycle utilisation after two high-intensity intermittent training protocols in endurance runners	The intervention methods are inconsistent.
García-Ramos, A., V. Nebot, P. Padial, T. Valverde-Esteve, A. Pablos-Monzó and B. Feriche	2016	Effects of short inter-repetition rest periods on power output losses during the half squat exercise	The intervention methods are inconsistent.
García-Ramos, A., A. Pérez-Castilla and S. Jaric	2021	Optimisation of applied loads when using the two-point method for assessing the force-velocity relationship during vertical jumps	The topic is irrelevant.
Gavanda, S., T. J. Hosang, J. Grasser, S. Wagener, N. S?nmez, I. Kayser and A. J. Knicker	2022	The Influence of Relaxing and Self-Selected Stimulating Music on Vertical Jump Performance in Male Volleyball Players	The topic is irrelevant.
gbvjyb, R. B. R.	2024	Effect of creatine supplementation on physical performance in physically active women	The topic is irrelevant.
Gee, T. I., P. Harsley and D. C. Bishop	2021	Effect of 10 Weeks of Complex Training on Speed and Power in Academy Soccer Players	The intervention methods are inconsistent.
Gelen, E., D. Bakici, M. N. Yasar and A. Turgut	2021	Does Static Stretching Compromise Jump Performance in Diurnal Variation?	The intervention methods are inconsistent.
Gen?, S., E. Manc?, ?. Güdücü and E. Günay	2024	Post-Activation Performance Enhancement (PAPE) interventions at different loads may enhance sprint performance in well-trained athletes	No corresponding indicators
Gerakaki, M. E., P. E. Evangelidis, S. Tziortzis and G. P. Paradisis	2013	Acute effects of dynamic whole body vibration in well trained track & field sprinters	The intervention methods are inconsistent.
Gerodimos, V., A. Zafeiridis, K. Karatrantou, T. Vasilopoulou, K. Chanou and E. Pispirikou	2010	The acute effects of different whole-body vibration amplitudes and frequencies on flexibility and vertical jumping performance	The intervention methods are inconsistent.
Gervasi, M., A. R. Calavalle, S. Amatori, E. Grassi, P. Benelli, P. Sestili and D. Sisti	2018	Post-Activation Potentiation Increases Recruitment of Fast Twitch Fibers: A Potential Practical Application in Runners	The intervention methods are inconsistent.
Ghazel, N., A. Souissi, H. Chtourou, G. Aloui and N. Souissi	2022	The effect of music on short-term exercise performance during the different menstrual cycle phases in female handball players	The topic is irrelevant.
Gheorghe, C., L. B. Michalsik, D. Badau, A. Badau and C. Mereuta	2024	Effects of post warm-up short-term inactivity on physical and physiological parameters in female elite team handball players	The intervention methods are inconsistent.					A	The topic is irrelevant.			Include in the analysis
Giakoni-Ramírez, F., R. Ya?ez-Sepúlveda, C. Mu?oz-Strale, D. Duclos-Bastías, A. Godoy-Cumillaf, J. P. M. Elgart and C. R. Facusse	2024	Effects on vertical jump performance of university students using virtual reality on the ICAROS? unstable platform	The intervention methods are inconsistent.					B	The intervention methods are inconsistent.
Giancotti, G. F., A. Fusco, A. Iannaccone and C. Cortis	2018	Short-Term Effects of Suspension Training on Strength and Power Performances	The topic is irrelevant.					C	No control group
Gillingham, B., A. Bishop, G. K. Higa, K. J. Adams and M. DeBeliso	2023	The Relationship Between Partial and Full Range of Motion Deadlift 1-Repetition Maximum: A Technical Note	The intervention methods are inconsistent.					D	Non-acute experiment
Giombini, A., A. Macaluso, L. Laudani, A. Di Cesare, A. Piccinini, F. Pigozzi and V. M. Saraceni	2013	Acute effect of whole-body vibration at optimal frequency on muscle power output of the lower limbs in older women	The intervention methods are inconsistent.					E	No corresponding indicators
Girman, J. C., M. T. Jones, T. D. Matthews and R. J. Wood	2014	Acute effects of a cluster-set protocol on hormonal, metabolic and performance measures in resistance-trained males	The intervention methods are inconsistent.					F	The full text cannot be obtained.
Gizzi, L., U. Yavuz, D. Hillerkuss, T. Geri, E. Gneiting, F. Domeier, S. Schmitt and O. R?hrle	2021	Variations in Muscle Activity and Exerted Torque During Temporary Blood Flow Restriction in Healthy Individuals	The topic is irrelevant.						Review literature
Gogte, K., P. Srivastav and G. B. Miyaru	2017	Effect of Passive, Active and Combined Warm up on Lower Limb Muscle Performance and Dynamic Stability in Recreational Sports Players	The topic is irrelevant.
Go?a?, A., A. Maszczyk, A. Zajac, K. Miko?ajec and P. Stastny	2016	Optimizing post activation potentiation for explosive activities in competitive sports	No control group
Go?a?, A., M. Wilk, P. Stastny, A. Maszczyk, K. Pajerska and A. Zaj?c	2017	Optimizing Half Squat Postactivation Potential Load in Squat Jump Training for Eliciting Relative Maximal Power in Ski Jumpers	No control group
Gomes, W. A., L. E. Brown, E. G. Soares, J. J. Da Silva, F. H. D. D. O. Silva, é. P. Serpa, D. A. Corrêa, G. D. B. Vilela Junior, C. R. Lopes and P. H. Marchetti	2015	Kinematic and sEMG analysis of the back squat at different intensities with and without knee wraps	The topic is irrelevant.
Gomes, W. A., J. J. da Silva, E. G. Soares, E. P. Serpa, D. A. Correa, G. B. V. Junior, C. R. Lopes and P. H. Marchetti	2015	ACUTE EFFECTS ON PERFORMANCE OF THE VERTICAL JUMP AFTER BACK SQUAT WITH KNEE WRAPS	The topic is irrelevant.
González Ravé, J. M. and V. García Coll	2006	Acute effects of high intensity strength training in female players	No corresponding indicators
González-Alcázar, F. J., P. Jiménez-Martínez, C. Alix-Fages, A. Ruiz-Ariza, R. A. Casuso, J. Varela-Goicoechea, A. García-Ramos and A. Jerez-Martínez	2025	Impact of Low-Load High-Volume Initial Sets vs. Traditional High-Load Low-Volume Bench Press Protocols on Functional and Structural Adaptations in Powerlifters	The intervention methods are inconsistent.
González-Hernández, J. M., A. García-Ramos, A. Casta?o-Zambudio, F. Capelo-Ramírez, G. Marquez, D. Boullosa and P. Jiménez-Reyes	2020	Mechanical, Metabolic, and Perceptual Acute Responses to Different Set Configurations in Full Squat	No control group
González-Mohino, F., V. Rodrigo-Carranza, D. J. Santos-García, A. P. Turner and J. M. González-Ravé	2025	Acute effects of the sequence of concurrent high-intensity resistance and endurance exercises in recreational athletes	No control group
González-Ravé, J. M., L. Machado, F. Navarro-Valdivielso and J. P. Vilas-Boas	2009	Acute effects of heavy-load exercises, stretching exercises, and heavy-load plus stretching exercises on squat jump and countermovement jump performance	Include in the analysis
Gourgoulis, V., N. Aggeloussis, P. Kasimatis, G. Mavromatis and A. Garas	2003	Effect of a submaximal half-squats warm-up program on vertical jumping ability	No control group
G?ZlüKaya G?Rg?Ner, F., B. SoyugüR and B. U. Alemdaro?Lu	2024	Futbolcularda Frans?z Kontrast Y?nteminin Aktivasyon Sonras? Performans Art???na Etkisi: Deneysel Ara?t?rma	No control group
Grgic, J. and P. Mikulic	2017	Caffeine ingestion acutely enhances muscular strength and power but not muscular endurance in resistance-trained men	The topic is irrelevant.
Griest, T. D., C. M. McCarthy, L. I. Rentería, K. G. P. Paterson, D. F. Eurich, G. R. Laskin and M. J. Ormsbee	2025	Supramaximal Walkouts Protect Against Performance Decrements Experienced in Repeated Sets of Back Squats	No corresponding indicators
GüNg?R, A. K.	2024	Farkl? Is?nma Protokollerinin Adolesan Kad?n Voleybolcular?n S??rama Performans?na Etkisi	The intervention methods are inconsistent.
Guo, W., M. Liang, J. Lin, R. Zhou, N. Zhao, F. J. Aidar, R. Oliveira and G. Badicu	2022	Time Duration of Post-Activation Performance Enhancement (PAPE) in Elite Male Sprinters with Different Strength Levels	No control group
Guo, W. X., S. H. Qu, Z. X. Kong and M. F. Liang	2018	Postactivation potentiation in skeletal muscle from the perspective of time domain characteristics	No control group
Guppy, S. N., T. Nagatani, W. C. K. Poon, K. L. Kendall, J. P. Lake and G. G. Haff	2024	Changes in deadlift six repetition maximum, countermovement jump performance, barbell velocity, and perceived exertion over the duration of a microcycle	The topic is irrelevant.
Gutiérrez-Dávila, M., C. González, F. J. Giles, D. Gallardo and F. J. Rojas	2016	EFFECT OF LIGHT OVERLOADS ON COUNTERMOVEMENT VERTICAL JUMP PERFORMANCE	The topic is irrelevant.					A	The topic is irrelevant.			Include in the analysis
Gutiérrez-Flores, D., P. E. Alcaraz, P. Cormier, A. Martínez-Serrano and T. T. Freitas	2024	Do Activities Performed within the Intra-Contrast Rest Interval Affect Neuromuscular Performance during Complex-Contrast Training Protocols?	The intervention methods are inconsistent.					B	The intervention methods are inconsistent.
Güven, P., B. U. Alemdaro?lu, Y. K?klü, B. Karako? and H. Türkdo?an	2023	The Acute Effects of Velocity Loss During Half Squat Exercise on Jump Performance	The full text cannot be obtained.					C	No control group
h9cy, R. B. R.	2018	Comparison of the Acute Effects of Traditional versus Power Training on Metabolic, Cardiovascular and Psychophysiological Responses in Elderly Hypertensive Women	The topic is irrelevant.					D	Non-acute experiment
H?kkinen, K., W. J. Kraemer, A. Pakarinen, T. Triplett-McBride, J. M. McBride, A. H?kkinen, M. Alen, M. R. McGuigan, R. Bronks and R. U. Newton	2002	Effects of heavy resistance/power training on maximal strength, muscle morphology, and hormonal response patterns in 60-75-year-old men and women	The topic is irrelevant.					E	No corresponding indicators
Hall, K. B., M. A. Immink, D. T. Martin, H. Bennett and R. G. Crowther	2024	Dose-Response Effect of an Inertia Flywheel Postactivation Performance Enhancement Protocol on Countermovement Jump Performance	No control group					F	The full text cannot be obtained.
Hall, K. B., M. A. Immink, D. T. Martin, H. Bennett and R. G. Crowther	2024	Dose–Response Effect of an Inertia Flywheel Postactivation Performance Enhancement Protocol on Countermovement Jump Performance	No control group						Review literature
Hammami, R., H. Nobari, W. Hanen, J. Gene-Morales, H. Rebai, J. C. Colado and L. P. Ardigò	2023	Exploring of two different equated instability resistance training programs on measure of physical fitness and lower limb asymmetry in pre-pubertal weightlifters	The intervention methods are inconsistent.
Hammoudi-Nassib, S., S. Nassib, M. Chtara, W. Briki, A. Chaouachi, D. Tod and K. Chamari	2017	EFFECTS OF PSYCHING-UP ON SPRINT PERFORMANCE	The intervention methods are inconsistent.
Hanson, E. D., S. Leigh and R. G. Mynark	2007	Acute effects of heavy- and light-load squat exercise on the kinetic measures of vertical jumping	No control group
Hanson, E. D., S. Leigh and R. G. Mynark	2007	Acute effects of heavy- and light-load squatexercise on thekinetic measures of vertical jumping	No control group
Harmanci, H., P. Demirel, H. Koc and R. Tekin	2024	RETRACTION: Effects of plyometric warm-up performed with different resistances on jumping performance as post-activation potentiation	The topic is irrelevant.
Harmanci, H., P. Demirel, H. Ko? and R. Tekin	2024	Effects of plyometric warm-up performed with different resistances on jumping performance as post-activation potentiation	The intervention methods are inconsistent.
Harrison, P. W., L. P. James, D. G. Jenkins, M. R. McGuigan, P. M. Holmberg and V. G. Kelly	2024	The Effects of Low-Load Squat Jump and Maximal Isometric Priming Exercise on Muscular Performance and Perceptual State	The full text cannot be obtained.
Hasan, N., S. Nuhmani, S. J. Kachanathu and Q. I. Muaidi	2018	Efficacy of complex training on angular velocity of shoulder in collegiate basketball players	No corresponding indicators
Healy, R. and T. M. Comyns	2017	The application of postactivation potentiation methods to improve sprint speed	The intervention methods are inconsistent.
Helbin, J., A. Latocha, M. Spieszny, P. Ewertowska, M. Wilk and M. Krzysztofik	2025	Acute effects of unilateral conditioning activity on unilateral and bilateral jumping performance and bilateral strength asymmetry	The intervention methods are inconsistent.
Hernández-Preciado, J. A., E. Baz, C. Balsalobre-Fernández, D. Marchante and J. Santos-Concejero	2018	Potentiation effects of the French contrast method on vertical jumping ability	The intervention methods are inconsistent.
Hester, G. M., Z. K. Pope, J. H. Sellers, R. M. Thiele and J. M. DeFreitas	2017	Potentiation: Effect of Ballistic and Heavy Exercise on Vertical Jump Performance	The intervention methods are inconsistent.
Heynen, R., M. Gross, T. Betschen and K. Hübner	2024	Post-Activation Performance Enhancement (PAPE) Increases Jumping Power in Elite Female Volleyball Athletes	No control group
Hickmott, L. M., S. J. Butcher and P. D. Chilibeck	2025	Conceptualizing a load and volume autoregulation integrated velocity model to minimize neuromuscular fatigue and maximize neuromuscular adaptations in resistance training	Review literature
Hilfiker, R., K. Hübner, T. Lorenz and B. Marti	2007	Effects of drop jumps added to the warm-up of elite sport athletes with a high capacity for explosive force development	The intervention methods are inconsistent.
Hill, A. R., D. L. Laudermilk and S. M. Choi	2019	The Acute Effects of Different Squat Intensities on Vertical Jump Performance	No control group
Hirayama, K.	2014	Acute effects of an ascending intensity squat protocol on vertical jump performance	The full text cannot be obtained.
Hjortsberg, S., J. Mattson, D. Jansson and A. Theos	2023	The effect of Post Activation Potentiation in children’s jumping performance	The topic is irrelevant.
Ho, C. S., M. C. Lee, C. Y. Chang, W. C. Chen and W. C. Huang	2020	Beneficial effects of a negative ion patch on eccentric exercise-induced muscle damage, inflammation, and exercise performance in badminton athletes	The topic is irrelevant.
Hodgson, M., D. Docherty and D. Robbins	2005	Post-Activation Potentiation	Review literature
Hodgson, M., D. Docherty and D. Robbins	2005	Post-activation potentiation - Underlying physiology and implications for motor performance	Review literature					A	The topic is irrelevant.			Include in the analysis
Hodgson, M., D. Docherty and D. Robbins	2005	Post-activation potentiation: underlying physiology and implications for motor performance	The full text cannot be obtained.					B	The intervention methods are inconsistent.
Hoffman, J. R., N. A. Ratamess, A. D. Faigenbaum, G. T. Mangine and J. Kang	2007	Effects of maximal squat exercise testing on vertical jump performance in American college football players	The intervention methods are inconsistent.					C	No control group
Hofstetter, M. C., U. Ma ? Der and T. Wyss	2012	Effects of a 7-week outdoor circuit training program on swiss army recruits	No corresponding indicators					D	Non-acute experiment
Hokken, R., S. Laugesen, P. Aagaard, C. Suetta, U. Frandsen, N. ?rtenblad and J. Nielsen	2021	Subcellular localization- and fibre type-dependent utilization of muscle glycogen during heavy resistance exercise in elite power and Olympic weightlifters	The intervention methods are inconsistent.					E	No corresponding indicators
Horgan, B. G., N. Tee, N. P. West, E. J. Drinkwater, S. L. Halson, C. M. E. Colomer, C. J. Fonda, J. Tatham, D. W. Chapman and G. G. Haff	2023	Acute Performance, Daily Well-Being, and Hormone Responses to Water Immersion After Resistance Exercise in Junior International and Subelite Male Volleyball Athletes	No corresponding indicators\The intervention methods are inconsistent.					F	The full text cannot be obtained.
Hornikel, B., K. S. Saffold, M. R. Esco, J. A. Mota, M. V. Fedewa, S. A. Wind, T. L. Adams and L. J. Winchester	2023	Acute Responses to High-Intensity Back Squats with Bilateral Blood Flow Restriction	No corresponding indicators						Review literature
Hou, C. F., C. W. Hsu, P. X. Fuchs and T. Y. Shiang	2025	Estimation of maximum lower limb muscle strength from vertical jumps	No control group
Houlton, L. J., J. A. Moody, T. M. Bampouras and J. I. Esformes	2024	Acute Effects of Intracontrast Rest After Back Squats on Vertical Jump Performance During Complex Training	The full text cannot be obtained.
Hsu, S. M., W. C. Tseng, C. H. Chiu, T. Y. Hsieh, M. C. Weng, X. Dai and C. H. Chen	2025	Effects of Preconditioning Lower-Extremity Resistance Exercises on Multidirectional Repeated Sprinting-Induced Muscle Damage	No corresponding indicators
Hughes, J. D., R. G. Massiah and R. D. Clarke	2016	The Potentiating Effect of an Accentuated Eccentric Load on Countermovement Jump Performance	The intervention methods are inconsistent.
Hughes, L. J., H. G. Banyard, A. R. Dempsey, J. J. Peiffer and B. R. Scott	2019	Using Load-Velocity Relationships to Quantify Training-Induced Fatigue	No control group
Iglesias, E., D. A. Boullosa, X. Dopico-Calvo and E. Carballeira	2010	ANALYSIS OF FACTORS THAT INFLUENCE THE MAXIMUM NUMBER OF REPETITIONS IN TWO UPPER-BODY RESISTANCE EXERCISES: CURL BICEPS AND BENCH PRESS	The intervention methods are inconsistent.
Iglesias-Soler, E., E. Carballeira, T. Sánchez-Otero, X. Mayo, A. Jiménez and M. L. Chapman	2012	Acute effects of distribution of rest between repetitions	The full text cannot be obtained.
Irct201701025486N	2017	The Effect of High Power Laser Therapy on Knee Osteoarthritis	The full text cannot be obtained.
Irct20090831002391N	2019	The effects of training program with virtual reality on women with patellofemoral pain	The full text cannot be obtained.
Irct20150131020888N	2018	The Effect of low level LASER on pain and function in subjects with anterior knee pain	The full text cannot be obtained.
Irct20191117045462N	2024	EFFECTS OF EXERCISE TRAINING WITH WHOLE BODY ELECTRIC MUSCLE STIMULATION ON CARDIORESPIRATORY PERCEIVED EXERTION,DYSPNEA AND PULMONARY FUNCTION TEST IN OBESE FEMALES	The full text cannot be obtained.
Irct20200502047260N	2020	Comparison of the effect of proprioception practice and auriculotherapy on the balance and proprioception of lower extremity in patients with diabetic neuropathy	The full text cannot be obtained.
Irct20210602051477N	2021	The effect of neuromuscular and cognitive training on injury prevention	The full text cannot be obtained.
Irct20210617051606N	2023	Effects of exercise training and brain stimulation on drug dependency	The full text cannot be obtained.
Irct20210718051938N	2021	Effect of neuromuscular training on improving medial tibial stress syndrome	The full text cannot be obtained.
Irct20221026056301N	2022	The effect of exercise training and gamification on inhibitory control and brain activity in overweight and obese women	The full text cannot be obtained.
Irct20221120056548N	2023	The effect of exercise and consumption of flaxseed oil on diabetes	The full text cannot be obtained.
Irct20230701058639N	2024	Comparing the effects of neuromuscular training and training with the Differential Learning approach in athletes prone to ACL injury	The full text cannot be obtained.
Irct20230706058691N	2023	effects of WBV and pylometric in football players	The full text cannot be obtained.
Irct20240918063088N	2024	The Ecute Effect of Transcranial Direct Current Stimulation (tDCS) of the Premotor Cortex and Post-Activation Potentiation (PAP) on Physiological, Functional, and Cognitive Parameters in Trained Women	The full text cannot be obtained.
Ishak, A., F. Y. Wong, C. Beattie, E. Varamenti, R. Adhikari, C. Savoia, S. Cocking and S. A. Pullinger	2023	Post-activation Potentiation: Effect of Recovery Duration and Gender on Countermovement Jump, Agility, and Linear Speed in Team-Sport Athletes	No control group
Ishak, A., F. Y. Wong, A. Seurot, S. Cocking and S. A. Pullinger	2022	The influence of recovery period following a pre-load stimulus on physical performance measures in handball players	No control group
Ishida, A., C. D. Bazyler, D. G. Suarez, J. A. Slaton, J. B. White and M. H. Stone	2023	The difference between several neuromuscular tests for monitoring resistance-training induced fatigue	No control group
Isla, E., B. Romero-Moraleda, J. M. Moya, F. Esparza-Ros and J. Mallo	2021	Effects of a Neuromuscular Warm-Up Program in Youth Female Soccer Players	Non-acute experiment
Isrctn	2010	An exercise protocol for the prevention of acute anterior knee pain (AKP) in military recruits undergoing phase 1 training	The full text cannot be obtained.
Isrctn	2012	Fit and Active in Age ? The Functional Movement Circle for Elderly (FuMoC-E): a new training program to affect fall-related risk factors	The full text cannot be obtained.
Isrctn	2019	Can electrical stimulation of muscles using the Wiemspro?? electrostimulator increase the effects of exercise training in postmenopausal women aged over 55 years?	The full text cannot be obtained.
Isrctn	2025	Comparing the impact of two types of resistance exercises on body shape and fitness in adults	The full text cannot be obtained.
Ivanochko, N. K. and S. M. Acker	2019	ACUTE EFFECTS OF CYCLIC AND SUSTAINED SQUAT EXPOSURES ON KNEE POWER IN HEALTHY YOUNG SUBJECTS	The topic is irrelevant.
Izquierdo, M., J. Iba?ez, J. A. Calbet, I. Navarro-Amezqueta, M. González-Izal, F. Idoate, K. H?kkinen, W. J. Kraemer, M. Palacios-Sarrasqueta, M. Almar and E. M. Gorostiaga	2009	Cytokine and hormone responses to resistance training	No corresponding indicators
Jagim, A. R., T. A. Dominy, C. L. Camic, G. Wright, S. Doberstein, M. T. Jones and J. M. Oliver	2018	ACUTE EFFECTS OF THE ELEVATION TRAINING MASK ON STRENGTH PERFORMANCE IN RECREATIONAL WEIGHT LIFTERS	The topic is irrelevant.
Jagim, A. R., M. T. Jones, G. A. Wright, C. St Antoine, A. Kovacs and J. M. Oliver	2016	The acute effects of multi-ingredient pre-workout ingestion on strength performance, lower body power, and anaerobic capacity	The topic is irrelevant.
Jagim, A. R., J. Schuler, E. Szymanski, C. Khurelbaatar, M. Carpenter, J. B. Fields and M. T. Jones	2024	Acute Responses of Low-Load Resistance Exercise with Blood Flow Restriction	No control group
Jamaikon Carvalho, D., H. F. Moreira Barbosa and R. Franco Carvalho	2020	Efeito da atividade condicionante com diferentes intensidades sobre o desempenho do salto vertical	Include in the analysis
James, L. P., M. Connick, G. G. Haff, V. G. Kelly and E. M. Beckman	2020	The Countermovement Jump Mechanics of Mixed Martial Arts Competitors	The topic is irrelevant.
Jarosz, J., M. Drozd, D. Gawel, M. Wilk, J. Helbin and M. Krzysztofik	2025	Acute effects of isometric conditioning activity with different distribution contraction on countermovement jump performance in resistance trained participants	The full text cannot be obtained.
Jarosz, J., D. Gawel, P. Grycmann, P. Aschenbrenner, M. Spieszny, M. Wilk and M. Krzysztofik	2025	How repeatable is PAPE effect: the impact of in-season isometric squat activation on countermovement jump performance enhancement in national level soccer players	The intervention methods are inconsistent.
Jarosz, J., D. Gawel, I. Socha, P. Ewertowska, M. Wilk, D. Lum and M. Krzysztofik	2025	Acute Effects of Isometric Conditioning Activity with Different Set Volumes on Countermovement Jump Performance in Highly Trained Male Volleyball Players	The topic is irrelevant.
Jebabli, N., N. Ouerghi, W. Abassi, F. H. Yagin, M. Khlifi, M. Boujabli, A. Bouassida, A. Ben Abderrahman and L. P. Ardigò	2023	Acute effect of hydrogen-rich water on physical, perceptual and cardiac responses during aerobic and anaerobic exercises: a randomized, placebo-controlled, double-blinded cross-over trial	The topic is irrelevant.
Jiang, X., X. Li, Y. Xu, D. Sun, J. S. Baker and Y. Gu	2023	Can PAPE-Induced Increases in Jump Height Be Explained by Jumping Kinematics?	Include in the analysis
Jiménez-Martínez, P., J. Sánchez-Valdepe?as, P. J. Cornejo-Daza, C. Cano-Castillo, I. Asín-Izquierdo, C. Alix-Fages, F. Pareja-Blanco and J. C. Colado	2023	Effects of different phenylcapsaicin doses on neuromuscular activity and mechanical performance in trained male subjects: a randomized, triple-blinded, crossover, placebo-controlled trial	The intervention methods are inconsistent.
Jiménez-Olmedo, J. M., A. Grau-Aracil, A. Penichet-Tomás and B. Pueo	2022	DEEP DRY NEEDLING ENHANCES JUMP PERFORMANCE IN ELITE BEACH VOLLEYBALL PLAYERS	The intervention methods are inconsistent.					A	The topic is irrelevant.			Include in the analysis
Jirovska, R., A. D. Kay, T. Tsatalas, A. J. Van Enis, C. Kokkotis, G. Giakas and M. A. Mina	2023	The Influence of Unstable Load and Traditional Free-Weight Back Squat Exercise on Subsequent Countermovement Jump Performance	No control group					B	The intervention methods are inconsistent.
Jo, E., D. A. Judelson, L. E. Brown, J. W. Coburn and N. C. Dabbs	2010	Influence of recovery duration after a potentiating stimulus on muscular power in recreationally trained individuals	Data missing					C	No control group
Jones, M. T., J. M. Oliver, J. C. Delgado, J. J. Merrigan, A. R. Jagim and C. E. Robison	2019	EFFECT OF ACUTE COMPLEX TRAINING ON UPPER-BODY FORCE AND POWER IN COLLEGIATE WRESTLERS	Include in the analysis					D	Non-acute experiment
Jones, P. and A. Lees	2003	A biomechanical analysis of the acute effects of complex training using lower limb exercises	The topic is irrelevant.					E	No corresponding indicators
Jones, T. W., A. Smith, L. S. Macnaughton and D. N. French	2016	STRENGTH AND CONDITIONING AND CONCURRENT TRAINING PRACTICES IN ELITE RUGBY UNION	The intervention methods are inconsistent.					F	The full text cannot be obtained.
Jordan, M. J., P. Aagaard and W. Herzog	2017	Asymmetry and Thigh Muscle Coactivity in Fatigued Anterior Cruciate Ligament-Reconstructed Elite Skiers	The intervention methods are inconsistent.						Review literature
Jordan, M. J., W. Herzog and P. E. R. Aagaard	2017	Asymmetry and Thigh Muscle Coactivity in Fatigued Anterior Cruciate Ligament--Reconstructed Elite Skiers	The intervention methods are inconsistent.
Jorgensen, R. B., L. T. Pedersen, T. Nielsen, H. K. Egeb?k and R. Jensen	2025	Delayed effects of heavy resistance or ballistic priming on sprint and agility in elite U19 football	The topic is irrelevant.
Jukic, I., A. García-Ramos, J. Balá?, J. Malecek, D. Omcirk and J. J. Tufano	2021	Ergogenic effects of lifting straps on movement velocity, grip strength, perceived exertion and grip security during the deadlift exercise	The topic is irrelevant.
Jurado-Castro, J. M., J. Campos-Perez, A. Ranchal-Sanchez, N. Durán-López and R. Domínguez	2022	Acute Effects of Beetroot Juice Supplements on Lower-Body Strength in Female Athletes: Double-Blind Crossover Randomized Trial	The intervention methods are inconsistent.
Ka?o?lu, C. and M. Kale	2016	Acute effects of lower body electromyostimulation application with two different frequencies on isokinetic strength and jumping performance	The intervention methods are inconsistent.
Kale, M., E. ?elik, E. Uyar and E. K. Kale	2023	Acute effects of repeated isoinertial lunges on jump and sprint parameters	The intervention methods are inconsistent.
Kale, M., A. B. Tolali, T. Togram and U. D. Basoglu	2024	Acute effects of whole-body vibration during dynamic lunge movement on jump and sprint performances	The intervention methods are inconsistent.
Kale, M., Y. Yol, A. B. Tolali and E. Ayaz	2023	Effects of repetitive different jump pre-conditioning activities on post activity performance enhancement	The intervention methods are inconsistent.
Kalinowski, R., A. Pisz, D. Kolinger, M. Wilk, P. Stastny and M. Krzysztofik	2022	Acute effects of combined isometric and plyometric conditioning activities on sports performance and tendon stiffness in female volleyball players	No control group
Kannas, T. M., G. Chalatzoglidis, E. Arvanitidou, N. Babault, C. Paizis and F. Arabatzi	2024	Evaluating the Efficacy of Eccentric Half-Squats for Post-Activation Performance Enhancement in Jump Ability in Male Jumpers	Include in the analysis
Kannas, T. M., G. Stefanis, A. Kousinas, G. Chalatzoglidis and F. Arabatzi	2023	Vertical Jumping Performance: Recording the Effects of Proprioceptive Neuromuscular Facilitation Stretching at Different Plantar Flexor Lengths	The topic is irrelevant.
Karampatsos, G., G. Terzis, C. Polychroniou and G. Georgiadis	2013	Acute effects of jumping and sprinting on hammer throwing performance	The intervention methods are inconsistent.
Karampatsos, G. P., P. G. Korfiatis, N. D. Zaras, G. V. Georgiadis and G. D. Terzis	2017	Acute effect of countermovement jumping on throwing performance in track and field athletes during competition	The intervention methods are inconsistent.
Kaviyarasan, P., J. Sarvan Kumar, M. Kamalakannan, J. Hariharan, P. Babu, P. Seemathan, V. Priyadharshini and D. Thiagarajan	2025	Effectiveness of lower limb antigravity muscle strengthening in recreational footballers. A comparative study	Non-acute experiment
Kct	2020	Effect of Dynamic Stretching on Countermovement Jump Performance in Subjects with Ankle Stiffness	The topic is irrelevant.
Kct	2022	Effect of 12 weeks of resistance training on body composition, muscle hypertrophy and function, cardiometabolic parameters and hemorheological function in middle-aged obese women	The topic is irrelevant.
Keiner, M., T. Brauner, B. Kadlubowski, A. Sander and K. Wirth	2022	The Influence of Maximum Squatting Strength on Jump and Sprint Performance: A Cross-Sectional Analysis of 492 Youth Soccer Players	No corresponding indicators
Keiner, M., K. Warneke, A. Sander and H. Hartmann	2025	Do small samples bias the correlation between strength and jump performance? Multivariate insights into age and sex amidst strength saturation: an analysis of 1,544 participants from different sports	Review literature
Kelekian, G. K., N. Zaras, A. N. Stasinaki, P. Spiliopoulou, G. Karampatsos, G. Bogdanis and G. Terzis	2022	Preconditioning Strategies Before Maximum Clean Performance in Female Weightlifters	The intervention methods are inconsistent.
Kerautret, Y., A. Guillot and F. Di Rienzo	2021	Evaluating the effects of embedded self-massage practice on strength performance: A randomized crossover pilot trial	The intervention methods are inconsistent.
Kerksick, C. M.	2024	Acute Alpha-Glycerylphosphorylcholine Supplementation Enhances Cognitive Performance in Healthy Men	The topic is irrelevant.
Keskin, K., N. Ak?ay, T. ?zmen, N. Contarli, K. C. Yildiz, C. Sofuo?lu, O. Kami?, N. Rolnick, V. S. de Queiros and A. Montoye	2025	Effects of different pre-exercise strategies on jumping performance in female volleyball players	The full text cannot be obtained.
Khamoui, A. V., L. E. Brown, J. W. Coburn, D. A. Judelson, B. P. Uribe, D. Nguyen, T. Tran, A. D. Eurich and G. J. Noffal	2009	Effect of potentiating exercise volume on vertical jump parameters in recreationally trained men	No control group
Khlifa, R., R. Aouadi, S. Hermassi, M. S. Chelly, M. C. Jlid, H. Hbacha and C. Castagna	2010	EFFECTS OF A PLYOMETRIC TRAINING PROGRAM WITH AND WITHOUT ADDED LOAD ON JUMPING ABILITY IN BASKETBALL PLAYERS	Non-acute experiment
Kilduff, L.	2013	Strength and conditioning: Influence of recovery time on postactivation potentiation in professional rugby players	The full text cannot be obtained.
Kilduff, L. P., H. R. Bevan, M. I. C. Kingsley, N. J. Owen, M. A. Bennett, P. J. Bunce, A. M. Hore, J. R. Maw and D. J. Cunningham	2007	Postactivation potentiation in professional rugby players: Optimal recovery	No control group					A	The topic is irrelevant.			Include in the analysis
Kilduff, L. P., D. J. Cunningham, N. J. Owen, D. J. West, R. M. Bracken and C. J. Cook	2011	EFFECT OF POSTACTIVATION POTENTIATION ON SWIMMING STARTS IN INTERNATIONAL SPRINT SWIMMERS	No control group					B	The intervention methods are inconsistent.
Kilduff, L. P., C. V. Finn, J. S. Baker, C. J. Cook and D. J. West	2013	Preconditioning Strategies to Enhance Physical Performance on the Day of Competition	Review literature					C	No control group
Kilduff, L. P., N. Owen, H. Bevan, M. Bennett, M. I. Kingsley and D. Cunningham	2008	Influence of recovery time on post-activation potentiation in professional rugby players	No control group					D	Non-acute experiment
Kilincarslan, G., ?. I?Lbak, K. Balyamez and B. Dolanbay	2022	Acute Effects of Postactivation Potantiation on Explosive Strength Performance in Fitness Athletes	No control group					E	No corresponding indicators
Kishnani, P., N. van der Beek, K. A. Haack, N. Armstrong, M. Periquet, N. Thibault, A. Zaher and B. Schoser	2023	COMET: effects of avalglucosidase alfa and treatment switch from alglucosidase alfa on week 145 QMFT individual item responses	The topic is irrelevant.					F	The full text cannot be obtained.
Kobal, R., I. Loturco, R. Barroso, S. Gil, R. Cuniyochi, C. Ugrinowitsch, H. Roschel and V. Tricoli	2017	EFFECTS OF DIFFERENT COMBINATIONS OF STRENGTH, POWER, AND PLYOMETRIC TRAINING ON THE PHYSICAL PERFORMANCE OF ELITE YOUNG SOCCER PLAYERS	No control group						Review literature
Kobal, R., L. A. Pereira, K. Kitamura, A. C. Paulo, H. A. Ramos, E. C. Carmo, H. Roschel, V. Tricoli, C. Bishop and I. Loturco	2019	Post-Activation Potentiation: Is there an Optimal Training Volume and Intensity to Induce Improvements in Vertical Jump Ability in Highly-Trained Subjects?	No control group
Kobal, R., L. A. Pereira, K. Kitamura, A. C. Paulo, H. A. Ramos, E. C. Carmo, H. Roschel, V. Tricoli, C. Bishop and I. Loturco	2019	Post‐activation potentiation: Is there an optimal training volume and intensity to induce improvements in vertical jump ability in highly‐trained subjects?	No control group
Koch, A. J., H. S. O'Bryant, M. E. Stone, K. Sanborn, C. Proulx, J. Hruby, E. Shannonhouse, R. Boros and M. H. Stone	2003	Effect of warm-up on the standing broad jump in trained and untrained men and women	No corresponding indicators
K?klü, Y., ?. K?klü, E. I??kdemir and U. Alemdaro?lu	2022	Effect of Varying Recovery Duration on Postactivation Potentiation of Explosive Jump and Short Sprint in Elite Young Soccer Players	No control group
Kolinger, D., P. Stastny, A. Pisz, M. Krzysztofik, M. Wilk, A. Tsoukos and G. C. Bogdanis	2024	High-Intensity Conditioning Activity Causes Localized Postactivation Performance Enhancement and Nonlocalized Performance Reduction	The full text cannot be obtained.
Komiya, M., Y. Urabe, J. Sasadai, H. Fujishita, S. Sakai and N. Maeda	2019	The effects of two different whole-body-vibration frequencies on ankle dorsiflexion angle, vertical jump height, and postural stability after landing	The intervention methods are inconsistent.
Kontochristopoulos, N., G. C. Bogdanis, G. Paradisis and C. Tsolakis	2021	Effect of a Supplementary Periodized Complex Strength Training and Tapering Period on Postactivation Potentiation of Sport-Specific Explosive Performance in Adolescent National-Level Fencers	Non-acute experiment
Kontou, E. I., F. T. Berberidou, T. C. Pilianidis, N. I. Mantzouranis and S. K. Methenitis	2018	ACUTE EFFECT OF UPPER AND LOWER BODY POSTACTIVATION EXERCISES ON SHOT PUT PERFORMANCE	No corresponding indicators
Korkmaz, S. and H. S. Uysal	2021	Contrast training in football and its effect on the performance of students in this field of education	Review literature
Kose, D. E., T. Aksit, Z. I. Akyildiz, B. Erman, M. Z. Ozkol and F. Vural	2023	The acute effects of different percentages of blood flow restrictions on all-out back exercise	No control group
Kotikangas, J., S. Walker, S. Toivonen, H. Peltonen and K. H?kkinen	2022	Acute Neuromuscular and Hormonal Responses to Power, Strength, and Hypertrophic Protocols and Training Background	No corresponding indicators
Ko?lenia, D.	2025	The role of stretch-shortening cycle and sex in subsequent jump tasks improvement after conditioning activity based on holding isometric muscle action	Data missing
Kozlenia, D. and J. Domaradzki	2024	Potentiation with Overspeed for Jump Height Enhancement: An Analysis of Factors Distinguishing Responders from Non-Responders	The intervention methods are inconsistent.
Ko?lenia, D. and J. Domaradzki	2022	Acute Effect of Short Intensive Self-Myofascial Release on Jump Performance in Amateur Athletes: A Randomized Cross-Over Study	The intervention methods are inconsistent.
Ko?lenia, D. and J. Domaradzki	2023	The effectiveness of isometric protocols using an external load or voluntary effort on jump height enhancement in trained females	Include in the analysis
Ko?lenia, D. and J. Domaradzki	2023	Effects of post-activation protocols based on slow tempo bodyweight squat and isometric activity on vertical jump height enhancement in trained males: a randomized controlled trial	Include in the analysis
Ko?lenia, D. and J. Domaradzki	2023	The sex effects on changes in jump performance following an isometric back squat conditioning activity in trained adults	No control group
Ko?lenia, D. and J. Domaradzki	2024	Postsubmaximal Isometric Full Squat Jump Potentiation in Trained Men	Include in the analysis
Ko?lenia, D., ?. Kozinc, A. Garcia-Ramos and J. Domaradzki	2025	Effects of force- and velocity-oriented conditioning activities on jump height in strength-deficient male participants	No corresponding indicators					A	The topic is irrelevant.			Include in the analysis
Kraemer, W. J., S. J. Fleck, C. M. Maresh, N. A. Ratamess, S. E. Gordon, K. L. Goetz, E. A. Harman, P. N. Frykman, J. S. Volek, S. A. Mazzetti, A. C. Fry, L. J. Marchitelli and J. F. Patton	1999	Acute hormonal responses to a single bout of heavy resistance exercise in trained power lifters and untrained men	Include in the analysis					B	The intervention methods are inconsistent.
Kraemer, W. J., B. J. Noble, M. J. Clark and B. W. Culver	1987	Physiologic responses to heavy-resistance exercise with very short rest periods	No corresponding indicators					C	No control group
Kraemer, W. J., B. J. Noble, M. J. Clark and B. W. Culver	1987	PHYSIOLOGICAL-RESPONSES TO HEAVY-RESISTANCE EXERCISE WITH VERY SHORT REST PERIODS	No corresponding indicators					D	Non-acute experiment
Králová, T., T. Hammerová, M. Vanderka, J. Cacek, M. Bozděch and V. Vrbas	2020	The Effect of 8 Weeks of Complex Training Methods on the Countermovement Jump Performance	Non-acute experiment					E	No corresponding indicators
Kr?már, M., B. Kr?márová, I. Baka?ár and J. ?imonek	2021	Acute Performance Enhancement Following Squats Combined With Elastic Bands on Short Sprint and Vertical Jump Height in Female Athletes	No control group					F	The full text cannot be obtained.
Kr?már, M., J. ?imonek and B. Pola?ková	2016	Impact of different warm-up modalities on the height of countermovement vertical jump and its practical applicability	The intervention methods are inconsistent.						Review literature
Kr?már, M., J. ?imonek and I. Vasi?ovsky	2015	The acute effect of lower-body training on average power output measured by loaded half-squat jump exercise	The intervention methods are inconsistent.
Krcmár, M., Z. Xaverová, M. Lehnert, B. Krcmárová, J. Simonek, J. Kanásová, G. Bognar, M. Vanderka, I. Ruiz-Pérez and F. Ayala	2018	Acute effects of different durations of static stretching on the eccentric strength and power of leg flexor muscles	The intervention methods are inconsistent.
Krzysztofik, M.	2021	Utilisation of Post-Activation Performance Enhancement in Elderly Adults	The intervention methods are inconsistent.
Krzysztofik, M., J. Jarosz, R. Urbański, P. Aschenbrenner and P. Stastny	2025	Effects of 6 weeks of complex training on athletic performance and post-activation performance enhancement effect magnitude in soccer players: a cross-sectional randomized study	Non-acute experiment
Krzysztofik, M., R. Kalinowski, A. Filip-Stachnik, M. Wilk and A. Zajac	2021	The Effects of Plyometric Conditioning Exercises on Volleyball Performance with Self-Selected Rest Intervals	No control group
Krzysztofik, M., R. Kalinowski, A. Filip‐stachnik, M. Wilk and A. Zajac	2021	The effects of plyometric conditioning exercises on volleyball performance with self‐selected rest intervals	No control group
Krzysztofik, M., R. Kalinowski, R. Trybulski, A. Filip-Stachnik and P. Stastny	2021	Enhancement of countermovement jump performance using a heavy load with velocity-loss repetition control in female volleyball players	The intervention methods are inconsistent.
Krzysztofik, M., P. Matykiewicz, D. Celebanska, J. Jarosz, E. Gawel and A. Zwierzchowska	2021	The Acute Post-Activation Performance Enhancement of the Bench Press Throw in Disabled Sitting Volleyball Athletes	Include in the analysis
Krzysztofik, M., M. Spieszny, R. Trybulski, M. Wilk, A. Pisz, D. Kolinger, A. Filip-Stachnik and P. Stastny	2023	Acute Effects of Isometric Conditioning Activity on the Viscoelastic Properties of Muscles and Sprint and Jumping Performance in Handball Players	Include in the analysis
Krzysztofik, M. and M. Wilk	2020	The Effects of Plyometric Conditioning on Post-Activation Bench Press Performance	The intervention methods are inconsistent.
Krzysztofik, M., M. Wilk, D. Kolinger, A. Pisz, K. Switala, J. Petruzela and P. Stastny	2023	Acute Effects of Supra- and High-Loaded Front Squats on Mechanical Properties of Lower-Limb Muscles	No corresponding indicators
Krzysztofik, M., M. Wilk, A. Pisz, D. Kolinger, M. Bichowska, A. Zajac and P. Stastny	2023	Acute Effects of High-Load vs. Plyometric Conditioning Activity on Jumping Performance and the Muscle-Tendon Mechanical Properties	Include in the analysis
Krzysztofik, M., M. Wilk, A. Pisz, D. Kolinger, A. Tsoukos, A. Zaj?c, P. Stastny and G. C. Bogdanis	2023	Acute Effects of Varied Back Squat Activation Protocols on Muscle-Tendon Stiffness and Jumping Performance	No control group
Kudrna, R. and A. C. Fry	2010	Power Fatigue Across Five Sets For Three Different Lifting Protocols	No corresponding indicators
Kurak, K., I. Ilbak, S. Stojanovic, R. Bayer, T. Purenovic-Ivanovic, T. Palka, T. Ambrozy, K. Kasicki, W. Czarny and L. Rydzik	2024	The Effects of Different Stretching Techniques Used in Warm-Up on the Triggering of Post-Activation Performance Enhancement in Soccer Players	Non-acute experiment
Kurt, C. and E. Pekünlü	2015	Acute effect of whole body vibration on isometric strength, squat jump, and flexibility in well-trained combat athletes	The intervention methods are inconsistent.
Kyriazis, T., S. Methenitis, N. Zaras, A. N. Stasinaki, G. Karampatsos, G. Georgiadis and G. Terzis	2022	Effects of Complex Vs. Compound Training on Competitive Throwing Performance	Non-acute experiment
La Torre, A., C. Castagna, E. Gervasoni, E. Cè, S. Rampichini, M. Ferrarin and G. Merati	2010	Acute effects of static stretching on squat jump performance at different knee starting angles	The intervention methods are inconsistent.
Laffaye, G., D. T. Da Silva and A. Delafontaine	2019	Self-Myofascial Release Effect With Foam Rolling on Recovery After High-Intensity Interval Training	The intervention methods are inconsistent.
Lagrange, S.	2021	La fenêtre temporelle optimale d'un entra?nement complexe pouvant améliorer les performances post-activation (pape) le jour même de la compétition chez les joueurs de hockey élites	The intervention methods are inconsistent.
Lagrange, S., P. M. Ferland, M. Leone and A. S. Comtois	2020	Contrast Training Generates Post-Activation Potentiation and Improves Repeated Sprint Ability in Elite Ice Hockey Players	The intervention methods are inconsistent.
Lamas, L., V. Tricoli, M. Batista and C. Ugrinowitsch	2010	Acute effect of whole-body vibration on high velocity squat and jump performance	The intervention methods are inconsistent.					A	The topic is irrelevant.			Include in the analysis
Lamont, H. S.	2006	The effect of whole body vibration-induced post-activation potentiation upon indices of isometric and dynamic force/power production during, and following a six-week periodised Smith machine back squat protocol	The intervention methods are inconsistent.					B	The intervention methods are inconsistent.
Lamont, H. S., J. T. Cramer, D. A. Bemben, R. L. Shehab, M. A. Anderson and M. G. Bemben	2009	EFFECTS OF A 6-WEEK PERIODIZED SQUAT TRAINING PROGRAM WITH OR WITHOUT WHOLE-BODY VIBRATION ON JUMP HEIGHT AND POWER OUTPUT FOLLOWING ACUTE VIBRATION EXPOSURE	The intervention methods are inconsistent.					C	No control group
Lamont, H. S., J. T. Cramer, D. A. Bemben, R. L. Shehab, M. A. Anderson and M. G. Bemben	2010	Effects of adding whole body vibration to squat training on isometric force/time characteristics	The intervention methods are inconsistent.					D	Non-acute experiment
Lamont, H. S., J. T. Cramer, D. A. Bemben, R. L. Shehab, M. A. Anderson and M. G. Bemben	2011	EFFECTS OF A 6-WEEK PERIODIZED SQUAT TRAINING WITH OR WITHOUT WHOLE-BODY VIBRATION UPON SHORT-TERM ADAPTATIONS IN SQUAT STRENGTH AND BODY COMPOSITION	Non-acute experiment					E	No corresponding indicators
Lanferdini, F. J., E. S. Silva, E. Machado, G. Fischer and L. A. Peyré-Tartaruga	2020	Physiological Predictors of Maximal Incremental Running Performance	The intervention methods are inconsistent.					F	The full text cannot be obtained.
László, S., T. Hortobágyi, B. Sebesi, D. Csala, H. Kató, P. Petrovics, A. Kr?hling, M. Váczi and T. Atlasz	2024	Physiological characterization of a simulated kettlebell routine in experienced kettlebell athletes	The intervention methods are inconsistent.						Review literature
Leabeater, A. J., J. R. Broatch, M. W. Driller, L. P. James, M. Malamouli, S. L. Halson, D. J. Bishop, A. Garnham and S. F. O'Riordan	2025	The Acute Effects of Compression Garments on Muscle Protein Synthesis Markers, Blood Flow, Performance, and Perceived Recovery after Resistance Exercise	The intervention methods are inconsistent.
Leale, I., G. Pillitteri, V. Giustino, O. Scarpa, P. Cataldo, M. Gómez-López and G. Battaglia	2025	Acute effects of overload strength training on vertical jump performance in young female volleyball players	No control group
Lee, B. S., S. Y. Shin and Y. O. Han	2021	Comparison of male adolescents’ physical fitness using physical activity promotion system and circuit exercise program	The topic is irrelevant.
Leicht, A., K. Doma and D. Boullosa	2022	Effect of a field-based, plyometric protocol on cardiovascular, perceptual and performance responses during short sprinting in healthy active adults	Non-acute experiment
Lentz, T. A., J. Magill, H. Myers, V. Esposito, E. Reinke, M. Messer and J. C. Riboh	2019	Development of a concise lower extremity physical performance test set for return to sport decision-making in pediatric populations	The intervention methods are inconsistent.
Lentz, T. A., J. Magill, H. Myers, V. Esposito, E. Reinke, M. Messer and J. C. Riboh	2019	Development of a Concise Lower Extremity Physical Performance Test Set for Return to Sport Decision-Making in Pediatric Populations...American Orthopaedic Society for Sports Medicine (AOSSM) Annual Meeting 2019, July 11-14, 2019, Boston, Massachusetts	The intervention methods are inconsistent.
Lepkowski, M., K. A. Leiting and A. J. Koch	2021	Practical Considerations and Applications of Postactivation Performance Enhancement in Group Training: Delayed Performance Enhancing Triplexes	The intervention methods are inconsistent.
Li, M., M. Dong, T. Wang, Y. Lu, C. H. Bum and S. Kim	2024	Effects of static stretching and its combination with conditioning contractions on lower limb muscle synergy and squat jump performance at two initial knee joint angles	No corresponding indicators
Li, M., Y. Kim, W. Guo, P. Fan, J. Wang and S. Kim	2024	Effects of Conditioning Contractions on Lower-Body Explosive Force Post-Static Stretching	No corresponding indicators
Li, M., X. Meng, L. Guan, Y. Kim and S. Kim	2023	Comparing the Effects of Static Stretching Alone and in Combination with Post-Activation Performance Enhancement on Squat Jump Performance at Different Knee Starting Angles	The intervention methods are inconsistent.
Li, T. and Y. Liang	2024	The effects of different post-activation potentiation strategies on the performance of elite female track cyclists in position 1 of team sprint	Include in the analysis
Li, Z., P. Zhi, Z. Yuan, A. García-Ramos and M. King	2024	Feasibility of vertical force-velocity profiles to monitor changes in muscle function following different fatigue protocols	The intervention methods are inconsistent.
Li, Z., P. Zhi, Z. Yuan, A. García-Ramos and M. King	2024	Feasibility of vertical force–velocity profiles to monitor changes in muscle function following different fatigue protocols	The intervention methods are inconsistent.
Liaghat, B., J. Bojsen-M?ller, B. Juul-Kristensen, P. Henriksen, A. Mohammadnejad, B. D. Heiberg and J. B. Thorlund	2024	High-load strength training compared with standard care treatment in young adults with joint hypermobility and knee pain: study protocol for a randomised controlled trial (the HIPEr-Knee study)	The topic is irrelevant.
Li-Fu, C., C. Jia-Rong, C. Bo-Ying and H. Chen-Fu	2024	Acute effects of heavy half squat with different velocity loss on vertical jump performance	Review literature
Lim, J. J. H. and C. I. Barley	2016	Complex Training for Power Development: Practical Applications for Program Design	No corresponding indicators
Lim, J. J. H. and P. W. Kong	2013	EFFECTS OF ISOMETRIC AND DYNAMIC POSTACTIVATION POTENTIATION PROTOCOLS ON MAXIMAL SPRINT PERFORMANCE	The intervention methods are inconsistent.
Limonta, E. and M. Sacchi	2010	MORPHOLOGICAL ANALYSIS OF FORCE/VELOCITY RELATIONSHIP IN DYNAMIC EXERCISE AT VARYING LOADS	No corresponding indicators
Linder, E. E., J. H. Prins, N. M. Murata, C. Derenne, C. F. Morgan and J. R. Solomon	2010	EFFECTS OF PRELOAD 4 REPETITION MAXIMUM ON 100-M SPRINT TIMES IN COLLEGIATE WOMEN	No corresponding indicators
Linnamo, V., R. U. Newton, K. H?kkinen, P. V. Komi, A. Davie, M. McGuigan and T. Triplett-McBride	2000	Neuromuscular responses to explosive and heavy resistance loading	No control group
Lino-Samaniego, á., A. de la Rubia and M. Sillero-Quintana	2022	Acute effect of auxotonic and isometric contraction evaluated by infrared thermography in handball players	The topic is irrelevant.					A	The topic is irrelevant.			Include in the analysis
Liossis, L. D., J. Forsyth, C. Liossis and C. Tsolakis	2013	The Acute Effect of Upper-Body Complex Training on Power Output of Martial Art Athletes as Measured by the Bench Press Throw Exercise	The intervention methods are inconsistent.					B	The intervention methods are inconsistent.
Liu, M., K. X. Zhou, B. Li, Z. X. Guo, Y. Chen, G. Z. Miao, L. F. Zhou, H. Y. Liu, D. P. Bao and J. H. Zhou	2022	Effect of 12 weeks of complex training on occupational activities, strength, and power in professional firefighters	Non-acute experiment					C	No control group
Liu, Y., J. Zhang, Z. Hu, Z. Zhong and X. Yuan	2024	Acute effects of eccentric overload training with different loading doses in male sprinters	Review literature					D	Non-acute experiment
Lloyd, R. and M. Deutsch	2008	Effect of order of exercise on performance during a complex training session in rugby players	Non-acute experiment					E	No corresponding indicators
Lockie, R. G., A. Lazar, D. L. Davis and M. R. Moreno	2018	Effects of Postactivation Potentiation on Linear and Change-of-Direction Speed: Analysis of the Current Literature and Applications for the Strength and Conditioning Coach	Non-acute experiment					F	The full text cannot be obtained.
Lopes, M., D. Simoes, J. M. Rodrigues, R. Costa, J. Oliveira and F. Ribeiro	2019	The FIFA 11+does not alter physical performance of amateur futsal players	The intervention methods are inconsistent.						Review literature
Lopes, M., D. Sim?es, J. M. Rodrigues, R. Costa, J. Oliveira and F. Ribeiro	2019	The FIFA 11+ does not alter physical performance of amateur futsal players	No corresponding indicators
López-Alvarez, J. and A. Sánchez-Sixto	2021	Effects of Post-Activation Potentiation with maximal power loads on Sprint and Change of Direction performance in basketball players	The intervention methods are inconsistent.
López-Bedoya, J., L. Ariza-Vargas, A. Robles-Fuentes and M. Vernetta-Santana	2015	Acute effects on jumping capacity of active isolated stretching technique and of repose while sitting	The intervention methods are inconsistent.
López-Sánchez, E., M. Sánchez-Moreno and B. Bachero-Mena	2022	Evaluation of the acute response on different mechanical, physiological and metabolic variables after a stairclimbing exercise with specific gear in professional firefighters	No corresponding indicators
Lorenz, D.	2011	Postactivation potentiation: an introduction	Review literature
Lorenz, D. S. and M. P. Reiman	2011	Performance enhancement in the terminal phases of rehabilitation	Review literature
Loturco, I., A. Dello Iacono, F. Y. Nakamura, T. T. Freitas, D. Boullosa, P. L. Valenzuela, L. A. Pereira and M. R. McGuigan	2022	The Optimum Power Load: A Simple and Powerful Tool for Testing and Training	Review literature
Loturco, I., F. Y. Nakamura, J. P. Lopes-Silva, J. F. Silva-Santos, L. A. Pereira and E. Franchini	2017	Physical and physiological traits of a double world karate champion and responses to a simulated kumite bout: A case study	The full text cannot be obtained.
Loturco, I., F. Y. Nakamura, C. Winckler, J. R. Bragan?a, R. A. da Fonseca, J. Moraes-Filho, W. A. Zaccani, R. Kobal, C. C. Cal Abad, K. Kitamura, L. A. Pereira and E. Franchini	2017	Strength-Power Performance of Visually Impaired Paralympic and Olympic Judo Athletes From the Brazilian National Team: A Comparative Study	Non-acute experiment
Loturco, I., L. A. Pereira, S. Zabaloy, V. P. Mercer, T. Moura, T. T. Freitas and D. Boullosa	2024	No Post-Activation Performance Enhancement Following a Single Set of Plyometric or Flywheel Exercises in National Team Rugby Players	No control group
Loturco, I., P. Zmijewski, V. P. Mercer, T. Moura, M. S. Ramos, M. T. Betelli, L. A. Pereira and M. R. McGuigan	2025	Effects of Loaded and Unloaded Jumps Used as Priming Activities in Elite Male Rugby Union Players	No control group
Loturco, I., P. Zmijewski, V. P. Mercer, M. S. Ramos, M. T. Betelli, I. Arenhart, T. B. M. A. Moura and L. A. Pereira	2025	Effects of light-load vs. heavy-load jump squats as priming activities in Olympic female rugby sevens players	No control group
Low, D., P. Harsley, M. Shaw and D. Peart	2015	The effect of heavy resistance exercise on repeated sprint performance in youth athletes	No corresponding indicators
Low, J. L., H. Ahmadi, L. P. Kelly, J. Willardson, D. Boullosa and D. G. Behm	2019	Prior Band-Resisted Squat Jumps Improves Running and Neuromuscular Performance in Middle-Distance Runners	No corresponding indicators
Lowery, R. P., N. M. Duncan, J. P. Loenneke, E. M. Sikorski, M. A. Naimo, L. E. Brown, F. G. Wilson and J. M. Wilson	2012	The effects of potentiating stimuli intensity under varying rest periods on vertical jump performance and power	No control group
Luders, J., S. Gleadhill, J. Garrett and H. Bennett	2024	Enhancing athletic performance with complex contrast training: A Delphi study of elite strength and conditioning coaches	The intervention methods are inconsistent.
Luders, J. G., J. M. Garrett, S. Gleadhill, L. O. Mathews and H. J. Bennett	2024	Comparative Effects of Complex Contrast Training and Traditional Training Methods on Physical Performance Within Female, Semiprofessional Australian Rules Football Players	No control group
Lum, D. and S. E. Chen	2020	Comparison of Loaded Countermovement Jump with Different Variable Resistance Intensities on Inducing Post-Activation Potentiation	The intervention methods are inconsistent.
Lum, D. and G. Howatson	2025	Comparing the Acute Effects of a Session of Isometric Strength Training with Heavy Resistance Training on Neuromuscular Function	The intervention methods are inconsistent.
Lum, D. and G. Howatson	2025	Comparing the Acute Effects of a?Session of Isometric?Strength?Training with Heavy Resistance Training on Neuromuscular Function	The intervention methods are inconsistent.
Lum, D., K. Yang Ong and M. H. Haischer	2024	Postactivation Performance Enhancement With Maximal Isometric Contraction on Power-Clean Performance Across Multiple Sets	The intervention methods are inconsistent.
Ma, L.	Year	Diagnosis and elimination of a typical serious rubbing fault of steam turbine	The topic is irrelevant.
Maaouia, G. B., O. Eken, F. H. Yagin, G. Badicu, S. B. Al-Mhanna, L. P. Ardigo and N. Souissi	2023	Effects of conditioning activities and time of day on male elite football players	The intervention methods are inconsistent.
MacDonald, C., H. S. Lamont and J. C. Garner	2010	A Comparison Of The Effects Of 6 Weeks Of 3 Different Training Modes On Measures Of Strength And Anthropometrics	The intervention methods are inconsistent.
MacDonald, C. J., H. S. Lamont and J. C. Garner	2011	The Effects of 3 Different Modes of Training Upon Measures of CMVJ Performance	The intervention methods are inconsistent.
MacDonald, C. J., H. S. Lamont and J. C. Garner	2012	A comparison of the effects of 6 weeks of traditional resistance training, plyometric training, and complex training on measures of strength and anthropometrics	The intervention methods are inconsistent.
MacIntosh, B. R., M. E. Robillard and E. K. Tomaras	2012	Should postactivation potentiation be the goal of your warm-up?	Review literature
Mackala, K. and M. Fostiak	2015	ACUTE EFFECTS OF PLYOMETRIC INTERVENTION-PERFORMANCE IMPROVEMENT AND RELATED CHANGES IN SPRINTING GAIT VARIABILITY	The intervention methods are inconsistent.
Ma?ka?a, K. and M. Fostiak	2015	Acute Effects of Plyometric Intervention - Performance Improvement and Related Changes in Sprinting Gait Variability	The intervention methods are inconsistent.
Ma?ka?a, K. and M. Fostiak	2015	Acute Effects of Plyometric Intervention—Performance Improvement and Related Changes in Sprinting Gait Variability	The intervention methods are inconsistent.
Mackey, C. S.	2020	Influence of training status on human performance and physical characteristics among civilian and reserve officers' training corps populations	No control group
Maeda, N., S. Arima, T. Tashiro, M. Komiya, S. Onoue, Y. Tamura, Y. Shigekuni and Y. Urabe	2023	Effects of a 4 Week Cyclic Stretching Program on Muscle Stiffness and Hardness and Jump Performance in Healthy Adults: Preliminary Results of a Randomized Controlled Trial	The intervention methods are inconsistent.
Maeda, N., Y. Urabe, S. Kotoshiba, M. Komiya, M. Morikawa, Y. Nishikawa and J. Sasadai	2021	Acute effects of local vibration stretching on ankle range of motion, vertical jump performance and dynamic balance after landing	The intervention methods are inconsistent.
Mahli, M. R.	2012	Acute effects of stretching on athletic performance : the ability of some exercises in compensating stretching-related performance deficits	The intervention methods are inconsistent.					A	The topic is irrelevant.			Include in the analysis
Malone, J. J.	2014	An examination of the training loads within elite professional football	The intervention methods are inconsistent.					B	The intervention methods are inconsistent.
Mancilla, C. S., K. H. Maldonado, M. H. Lorca, J. C. Pérez, P. M. Albarrán, D. Martínez-Lema, J. P. L. Pinilla and F. Guede-Rojas	2023	Effects of a sprint and plyometric warm-up protocol on vertical jump height and power in adolescent female volleyball players. A randomized crossover study	The intervention methods are inconsistent.					C	No control group
Mangus, B. C., M. Takahashi, J. A. Mercer, W. R. Holcomb, J. W. McWhorter and R. Sanchez	2006	Investigation of vertical jump performance after completing heavy squat exercises	Data missing					D	Non-acute experiment
Mantovani, G. B., R. V. Barreto, V. A. de Souza, C. R. Bueno Júnior, C. O. Assump??o, C. C. Greco, B. S. Denadai and L. C. R. de Lima	2021	The influence of the ACTN3 R577X polymorphism in the responsiveness to post-activation jump performance enhancement in untrained young men	The intervention methods are inconsistent.					E	No corresponding indicators
Maraboli, P. Q., A. B. Garrido, C. A. Hernández, S. C. Guerra and S. U. González	2016	Jump height increase in university voleyball players	No control group					F	The full text cannot be obtained.
Marcello, R. T., B. K. Greer and A. E. Greer	2017	Acute Effects of Plyometric and Resistance Training on Running Economy in Trained Runners	No corresponding indicators						Review literature
Marin, D. P., T. A. Astorino, A. I. S. Serafim, C. B. Urtado, J. Prestes, L. F. T. Polito and R. Otton	2021	Comparison between traditional resistance exercise and variable resistance with elastic bands in acute vertical jump performance	No control group
Markovic, G., S. Simek and A. Bradic	2008	ARE ACUTE EFFECTS OF MAXIMAL DYNAMIC CONTRACTIONS ON UPPER-BODY BALLISTIC PERFORMANCE LOAD SPECIFIC?	No control group
Maroto-Izquierdo, S., I. J. Bautista and F. Martín Rivera	2020	Post-activation performance enhancement (PAPE) after a single bout of high-intensity flywheel resistance training	Data missing
Márquez, E., D. Castillo, A. Rodríguez-Fernández, M. Beato and J. Raya-González	2023	The post-activation performance enhancement effect of a parallel back squat on male jumping and sprinting athletes	No control group
Martínez-Cava, A., A. Hernández-Belmonte, J. Courel-Ibá?ez, E. Conesa-Ros, R. Morán-Navarro and J. G. Pallarés	2021	Effect of Pause Versus Rebound Techniques on Neuromuscular and Functional Performance After a Prolonged Velocity-Based Training	The topic is irrelevant.
Martínez-Ferrán, M., V. Cuadrado-Pe?afiel, J. M. Sánchez-Andreo, M. Villar-Lucas, M. Castellanos-Montealegre, A. Rubio-Martín, C. Romero-Morales, S. Casla-Barrio and H. Pareja-Galeano	2022	Effects of Acute Vitamin C plus Vitamin E Supplementation on Exercise-Induced Muscle Damage in Runners: A Double-Blind Randomized Controlled Trial	The topic is irrelevant.
Martín-Olmedo, J. J., S. Miras-Moreno, K. Cuadra-Montes, A. García-Ramos, J. R. Ruiz and L. Jurado-Fasoli	2025	Malate or Not? Acute Effects of L-Citrulline Versus Citrulline Malate on Neuromuscular Performance in Young, Trained Adults: A Randomized, Double-Blind, Placebo-Controlled Crossover Trial	The topic is irrelevant.
Martone, D., L. Russomando, L. F. Cosco, S. Dei, G. P. Emerenziani and P. Buono	2024	Acute effects of a dynamic stretching and core stability exercise protocol on physical performance in U-16 volleyball players	The intervention methods are inconsistent.
Masagca, R. C.	2025	Jump squat as ergogenic aid through post-activation potentiation on horizontal and vertical jumping performance of untrained collegiate students	The intervention methods are inconsistent.
Masamoto, N., R. Larson, T. Gates and A. Faigenbaum	2003	Acute effects of plyometric exercise on maximum squat performance in male athletes	The intervention methods are inconsistent.
Masel, S. and M. Maciejczyk	2022	Effects of Post-Activation Performance Enhancement on Jump Performance in Elite Volleyball Players	Include in the analysis
Masel, S. and M. Maciejczyk	2023	Post-activation effects of accommodating resistance and different rest intervals on vertical jump performance in strength trained males	No control group
Masel, S. and M. Maciejczyk	2024	Accommodating resistance is more effective than free weight resistance to induce post-activation performance enhancement in squat jump performance after a short rest interval	The intervention methods are inconsistent.
Masel, S. and M. Maciejczyk	2024	No effects of post-activation performance enhancement in elite male volleyball players under complex training	Include in the analysis
Mason, B. R. J., C. K. Argus, B. Norcott and N. B. Ball	2017	Resistance Training Priming Activity Improves Upper-Body Power Output in Rugby Players: Implications for Game Day Performance	No corresponding indicators
Mastalerz, A., M. Johne, A. Mróz, A. Bojarczuk, P. Stastny, M. Petr, D. Kolinger, A. Pisz, P. Vostatkova and E. Maculewicz	2024	Changes of Anaerobic Power and Lactate Concentration following Intense Glycolytic Efforts in Elite and Sub-Elite 400-meter Sprinters	The intervention methods are inconsistent.
Mathieu, B., J. Robineau, J. Piscione and N. Babault	2022	Concurrent Training Programming: The Acute Effects of Sprint Interval Exercise on the Subsequent Strength Training	No control group
Matthews, M. and P. Comfort	2008	Applying Complex Training Principles to Boxing: A Practical Approach	Review literature
Matthews, M., C. O'Conchuir and P. Comfort	2009	The acute effects of heavy and light resistances on the flight time of a basketball push-pass during upper body complex training	The intervention methods are inconsistent.
Matthews, M. J., P. Comfort and R. Crebin	2010	COMPLEX TRAINING IN ICE HOCKEY: THE EFFECTS OF A HEAVY RESISTED SPRINT ON SUBSEQUENT ICE-HOCKEY SPRINT PERFORMANCE	The intervention methods are inconsistent.
McBride, J. M., S. Nimphius and T. M. Erickson	2005	The acute effects of heavy-load squats and loaded countermovement jumps on sprint performance	No corresponding indicators
McCann, M. R. and S. P. Flanagan	2010	The effects of exercise selection and rest interval on postactivation potentiation of vertical jump performance	No control group
McErlain-Naylor, S. A. and M. Beato	2021	Post Flywheel Squat Potentiation of Vertical and Horizontal Ground Reaction Force Parameters during Jumps and Changes of Direction	No control group
Melocchi, I., L. Filipas, N. Lovecchio, D. E. N. M, L. A. T. A and R. Codella	2021	Effects of different stretching methods on vertical jump ability and range of motion in young female artistic gymnastics athletes	The intervention methods are inconsistent.
Merrigan, J. J., J. J. Tufano, M. Falzone and M. T. Jones	2021	Effectiveness of Accentuated Eccentric Loading: Contingent on Concentric Load	No corresponding indicators
Merrigan, J. J., J. J. Tufano, J. B. Fields, J. M. Oliver and M. T. Jones	2020	Rest Redistribution Does Not Alter Hormone Responses in Resistance-Trained Women	No corresponding indicators
Miladi, S., T. Driss, R. Ameur, S. C. Miladi, S. J. Miladi, M. F. Najjar, F. Neffati and O. Hammouda	2025	Effectiveness of Early Versus Late Time-Restricted Eating Combined with Physical Activity in Overweight or Obese Women	The intervention methods are inconsistent.
Miller, K.	2016	STRENGTH ENDURANCE TRAINING	Review literature
Min, K. E., Y. Lee and J. Park	2021	Changes in Spinal-Reflex Excitability during Static Stretch and/or Explosive Contraction	The intervention methods are inconsistent.
Mina, M. A.	2020	Comparing the acute effects of warm-up strategies using free-weight and variable resistance on strength and power performance	No corresponding indicators
Mina, M. A., A. J. Blazevich, G. Giakas and A. D. Kay	2014	INFLUENCE OF VARIABLE RESISTANCE LOADING ON SUBSEQUENT FREE WEIGHT MAXIMAL BACK SQUAT PERFORMANCE	No corresponding indicators					A	The topic is irrelevant.			Include in the analysis
Mina, M. A., A. J. Blazevich, G. Giakas, L. B. Seitz and A. D. Kay	2016	Chain-loaded variable resistance warm-up improves free-weight maximal back squat performance	No control group					B	The intervention methods are inconsistent.
Mina, M. A., A. J. Blazevich, T. Tsatalas, G. Giakas, L. B. Seitz and A. D. Kay	2019	Variable, but not free-weight, resistance back squat exercise potentiates jump performance following a comprehensive task-specific warm-up	No control group					C	No control group
Mina, M. A., A. J. Blazevich, T. Tsatalas, G. Giakas, L. B. Seitz and A. D. Kay	2019	Variable, but not free‐weight, resistance back squat exercise potentiates jump performance following a comprehensive task‐specific warm‐up	No control group					D	Non-acute experiment
Ming, L., M. Xiangwei, G. Lihao, K. Youngsuk and K. Sukwon	2023	Comparing the Effects of Static Stretching Alone and in Combination with Post- Activation Performance Enhancement on Squat Jump Performance at Different Knee Starting Angles	The intervention methods are inconsistent.					E	No corresponding indicators
Mirzaee, F., R. Sheikhhoseini and H. Piri	2020	The acute effects of one session reactive neuromuscular training on balance and knee joint position sense in female athletes with dynamic knee valgus	The topic is irrelevant.					F	The full text cannot be obtained.
Mitchell, C. J. and D. G. Sale	2011	Enhancement of jump performance after a 5-RM squat is associated with postactivation potentiation	No control group						Review literature
M?ck, S. and A. Rosemann	2023	Effects of a?5-week plyometric intervention for competitive young table tennis players	The intervention methods are inconsistent.
Mohamadimofrad, A., M. Nikbakht, A. Habib and S. Shakerian	2013	Comparison of 3 different rest times in resistance training plan of footballers maximum power in leg squat and bench press	Non-acute experiment
Moir, G. L., D. Mergy, C. Witmer and S. E. Davis	2011	The acute effects of manipulating volume and load of back squats on countermovement vertical jump performance	No control group
Moir, G. L., D. Mergy, C. A. Witmer and S. E. Davis	2011	THE ACUTE EFFECTS OFMANIPULATING VOLUME AND LOAD OF BACK SQUATS ON COUNTERMOVEMENT VERTICAL JUMP PERFORMANCE	No control group
Mola, J. N., S. S. Bruce-Low and S. J. Burnet	2014	Optimal recovery time for postactivation potentiation in professional soccer players	Include in the analysis
Molina-Acevedo, A. F., D. Espinosa-Ocampo, J. S. López-Sólorzano, M. Baena-Marín and D. F. Afanador-Restrepo	2024	EFFECTS OF AN 8-WEEK MYOFASCIAL RELEASE PROTOCOL WITH FOAM ROLLER ON LOAD-VELOCITY PROFILE IN SQUAT EXERCISE AND COUNTER MOVEMENT JUMP OF COLOMBIAN UNIVERSITY ATHLETES	The intervention methods are inconsistent.
Montalvo, S., D. Conde, M. P. Gonzalez, M. Dietze-Hermosa, G. Ibarra-Mejia and S. Dorgo	2021	Heart rate percentage as a method for determining intra-set resting during a post-activation performance enhancement exercise to increase vertical jump performance	No control group
Montalvo, S. and S. Dorgo	2019	The effect of different stretching protocols on vertical jump measures in college age gymnasts	The intervention methods are inconsistent.
Montalvo-Alonso, J. J., C. Munilla, L. Garriga-Alonso, C. Ferragut, D. Valadés, P. Gonzalo-Encabo and A. Pérez-López	2024	Acute Co-Ingestion of Caffeine and Sodium Bicarbonate on Muscular Endurance Performance	The intervention methods are inconsistent.
Montgomery, L. D., C. Nicks, K. Early and B. Tyo	2021	Effects Of Caffeine Gum On Muscular Strength And Power In Recreationally Active Females	The intervention methods are inconsistent.
Moore, C. A., L. W. Weiss, B. K. Schilling, A. C. Fry and Y. Li	2007	Acute effects of augmented eccentric loading on jump squat performance	No control group
Mora-Custodio, R., D. Rodríguez-Rosell, J. M. Yá?ez-García, M. Sánchez-Moreno, F. Pareja-Blanco and J. J. González-Badillo	2018	Effect of different inter-repetition rest intervals across four load intensities on velocity loss and blood lactate concentration during full squat exercise	No control group
Morel, D. S., P. J. Marín, E. Moreira-Marconi, C. F. Dionello and M. Bernardo	2018	Can Whole-Body Vibration Exercises in Different Positions Change Muscular Activity of Upper Limbs? A Randomized Trial	The intervention methods are inconsistent.
Moreno-Pérez, V., J. L. Hernández-Davó, F. Nakamura, á. López-Samanes, P. Jiménez-Reyes, J. Fernández-Fernández and D. G. Behm	2021	Post-activation performance enhancement of dynamic stretching and heavy load warm-up strategies in elite tennis players	Include in the analysis
Morou?o, P., H. Neiva, D. Marinho and M. Marques	2012	Relationships between power in dry land exercises and swimming performance	No corresponding indicators
Morrissey, M. C., E. A. Harman, P. N. Frykman and K. H. Han	1998	Early phase differential effects of slow and fast barbell squat training	No corresponding indicators
Müller, C. B., R. S. da Veiga, E. D. Pinheiro and F. B. Del Vecchio	2021	Acute effects of Running Anaerobic-based Sprint Test with different loads in amateur Rugby Union players	The intervention methods are inconsistent.
Munger, C. N., D. C. Archer, W. D. Leyva, M. A. Wong, J. W. Coburn, P. B. Costa and L. E. Brown	2017	Acute Effects of Eccentric Overload on Concentric Front Squat Performance	No corresponding indicators
Munger, C. N., W. D. Leyva, D. C. Archer, A. J. Galpin, J. W. Coburn and L. E. Brown	2016	Comparison of Hex Bar Deadlift vs. Back Squat Postactivation Potentiation on Vertical Jump Takeoff Velocity	Include in the analysis
Mu?oz de la Cruz, V., A. Agudo-Ortega, V. Sorgente, A. P. Turner and J. M. González-Ravé	2023	The effectiveness of adjusting resistance training loads through velocity-based techniques in experienced sprinters: a case series study	The intervention methods are inconsistent.
Murphy, J. C.	2008	Effect of Acute Dynamic and Static Stretching on Maximal Muscular Power in a Sample of College Age Recreational Athletes	The intervention methods are inconsistent.
Myers, B. and J. Hanks	2024	Hip Strength, Change of Direction, and Falls in Recreational Pickleball Players	Review literature
Nabilpour, M., A. Zouita, J. Mayhew, G. R. Mohammad Rahimi, Y. Alikhajeh, M. Taheri, K. Irandoust, L. Youzbashi, U. Granacher and H. Zouhal	2024	Acute effects of sodium citrate supplementation on competitive performance and lactate level of elite fitness challenge athletes: A crossover, placebo-controlled, double-blind study	The topic is irrelevant.					A	The topic is irrelevant.			Include in the analysis
Naclerio, F., M. Chapman, E. Larumbe-Zabala, B. Massey, A. Neil and T. N. Triplett	2015	Effects of Three Different Conditioning Activity Volumes on the Optimal Recovery Time for Potentiation in College Athletes	The intervention methods are inconsistent.					B	The intervention methods are inconsistent.
Naclerio, F., A. D. Faigenbaum, E. Larumbe-Zabala, N. A. Ratamess, J. Kang, P. Friedman and R. E. Ross	2014	Effectiveness of different postactivation potentiation protocols with and without whole body vibration on jumping performance in college athletes	No control group					C	No control group
Naclerio Ph, D. F., D. M. Seijo Ph, D. C. Earnest Ph, M. J. Puente-Fernández and D. E. Larumbe-Zabala Ph	2021	Ingesting a Post-Workout Vegan-Protein Multi-Ingredient Expedites Recovery after Resistance Training in Trained Young Males	The intervention methods are inconsistent.					D	Non-acute experiment
Nasser, I., J. M. Willardson, W. Monteiro and H. Miranda	2024	Postactivation performance enhancement in the vertical jump using loads above or below the optimum-power load for a jump squat	No control group					E	No corresponding indicators
Nct	2007	The Combined Effects of Resistance Training and Flax Oil Supplementation Upon Inflammation in Older Adults	The full text cannot be obtained.					F	The full text cannot be obtained.
Nct	2008	Combination of Strength and Sensorimotor Training	The full text cannot be obtained.						Review literature
Nct	2008	Comparison of Repetitive Magnetic Stimulation and Exercise on Quadriceps Function in COPD	The full text cannot be obtained.
Nct	2008	The Effect of Velocity Training in Functionally Limited Elderly	The full text cannot be obtained.
Nct	2011	High-speed Power Training in Older Adults With Knee Osteoarthritis (OA)	The full text cannot be obtained.
Nct	2014	Caffeine, Genetic Variation and Athletic Performance	The full text cannot be obtained.
Nct	2015	Strength Training Adaptations, Age and Genes	The full text cannot be obtained.
Nct	2015	Two Weeks of Reduced Activity and Skeletal Muscle Health in Older Men	The full text cannot be obtained.
Nct	2017	A Comparison of High-intensity Interval Training Protocols on Health and Fitness	The full text cannot be obtained.
Nct	2018	High Intensity Interval Training Versus Circuit Training	The full text cannot be obtained.
Nct	2018	Skeletal Muscle Protein Synthesis: traditional and Cluster Sets	The full text cannot be obtained.
Nct	2019	Comparison of Muscle Energy Technique vs Static Stretch in Vertical Jump of Basketball and Volleyball Player	The full text cannot be obtained.
Nct	2019	Efficacy of the Transition of the Foot Strike Pattern on Pain and Disability in Cadets With Musculoskeletal Pain	The full text cannot be obtained.
Nct	2019	Evaluation of a Supplement for Weight Management in Obese and Overweight Individuals	The full text cannot be obtained.
Nct	2019	Maximal Strength Training in High-level Female Football Players	The full text cannot be obtained.
Nct	2019	Novel Tools for the Delivery and Assessment of Exercise Programs Adapted to Individuals With Parkinson's Disease	The full text cannot be obtained.
Nct	2020	6 Weeks Plyometric Training on Vertical Jump and Agility in Relation to Gender Among Badminton Players	The full text cannot be obtained.
Nct	2020	Effects of Guided Exercise on Functional Performance and Independence in Adults With Intellectual Disability	The full text cannot be obtained.
Nct	2020	Impact of Exercise on Mitochondria in Cancer Patients	The full text cannot be obtained.
Nct	2021	The Effects of Cognitive-motor Training in Healthy Older Adults	The full text cannot be obtained.
Nct	2021	The Effects of High Intensity Circuit Training in Nature Vs. Indoor on Exercise Performance, and Wellbeing	The full text cannot be obtained.
Nct	2021	Validation of a Digital Twin Performing Strength Training	The full text cannot be obtained.
Nct	2022	Aerobic Exercise Versus Whole-Body Vibration on Fatigue, Functional Capacity, Quality of Life in Systemic Lupus	The full text cannot be obtained.
Nct	2022	Comparison of the Effects of Core Stabilization and Resistance Exercises in Latin Dancers	The full text cannot be obtained.
Nct	2022	The Effect of Probiotics on Exercise Performance and Recovery	The full text cannot be obtained.
Nct	2022	Effects of Tele-prehabilitation in Patients Waiting for Knee Replacement	The full text cannot be obtained.
Nct	2022	Plant Based Protein and Whey Protein: effects on Body Composition and Performance	The full text cannot be obtained.
Nct	2022	Resistance Exercise Training to Improve Bone and Articular Cartilage Health in Women	The full text cannot be obtained.
Nct	2022	Telerehabilitation in Survival Breast Cancer Patients	The full text cannot be obtained.
Nct	2023	Assessing the Impact of Age, and a Short-term High-intensity Interval Training (HIIT) on Skeletal Muscle Mass and Mitochondrial Activity	The full text cannot be obtained.
Nct	2023	Effect of Creatine+HMB and Creatine+GAA Supplementation in Presarcopenic and Sarcopenic Individuals	The full text cannot be obtained.
Nct	2023	Effect of PEA on Muscle Recovery Following Resistance Exercise	The full text cannot be obtained.
Nct	2023	Influence of Aerobic Exercise and HIIT on Glycemic Control in Adult Men With Type 1 Diabetes (TAILOR/1b)	The full text cannot be obtained.
Nct	2023	Resistance Training Based on Gamification in Children Aged 10-12 Years Old During Physical Education	The full text cannot be obtained.
Nct	2023	Supramaximal Walkouts and Back Squat Performance	The full text cannot be obtained.
Nct	2023	Whole Body Vibration Training Applied With Different Frequencies in Hypertensive Patients	The full text cannot be obtained.
Nct	2024	Acute Effect of Capsimax on Resistance Exercise Performance, Muscle Oxygenation, Nitric Oxide Release, Resting Energy Expenditure and Reaction Time	The full text cannot be obtained.
Nct	2024	Acute Effect of Photobiomodulation Therapy on Muscle Performance in Female Futsal Players	The full text cannot be obtained.
Nct	2024	Aquatic_Training in Obese Women	The full text cannot be obtained.
Nct	2024	Caffeine and Sodium Bicarbonate Supplementation Effects on Resistance Training Performance	The full text cannot be obtained.
Nct	2024	Caffeine, Resistance Exercise and EMG	The full text cannot be obtained.
Nct	2024	The Effect of 6 Weeks Jump Training on Sand Versus Hard Surfaces on Jump Landing and Performance in Young Females	The full text cannot be obtained.
Nct	2024	Effect of Acute Caffeine and Beetroot Juice Intake on Strength, Power, and Muscular Endurance	The full text cannot be obtained.
Nct	2024	Effect of Goal-Oriented GMFM-88 Based Program in Cerebral Palsy	The full text cannot be obtained.
Nct	2024	Effects of Back Squat Exercise with or Without Blood Flow Restriction in Healthy Adolescent Basketball Athletes	The full text cannot be obtained.
Nct	2024	Investigating the Post-Activation Performance Enhancement Effects on Skeletal Muscles Under Varied Loading Conditions	The full text cannot be obtained.
Nct	2024	Post-activation Potentiation and Sprinting Performance	The full text cannot be obtained.
Nct	2024	Progressive Loading Exercises and Conditioning Exercises on Calf Strain	The full text cannot be obtained.
Nct	2024	A Randomized Crossover Study on Diverse Training Methods to Enhance University Athletes' Performance and Health	The full text cannot be obtained.
Nct	2024	Reproducibility of Acute Caffeine Effect	The full text cannot be obtained.
Nct	2024	Resistance Training, Detraining, and Retraining Study 2024 (TraDeRe2024)	The full text cannot be obtained.
Nct	2025	Eccentric Cycling Vs. Standard Rehabilitation for Post-ICU Recovery in COVID-19 Survivors	The full text cannot be obtained.
Nct	2025	The Effect of a Treatment Protocol Focused on Neuromuscular Control Exercises on Pain and Function in a Subgroup of Individuals with Patellofemoral Pain	The full text cannot be obtained.
Nct	2025	Effect of Combined Aerobic and Resistance Exercise on Semen Quality Among Chinese College Students	The full text cannot be obtained.
Nct	2025	Effects of an Acute Dose of Caffeine on the Performance of CrossFit Athletes	The full text cannot be obtained.
Nct	2025	Impact of the Wingate Test on Post-activation Potentiation	The full text cannot be obtained.
Nct	2025	TELEREHABILITATION on PHYSICAL FITNESS, FUNCTIONAL STATUS, and QUALITY of LIFE in FRAIL OLDER ADULTS	The full text cannot be obtained.
Needham, R. A., C. I. Morse and H. Degens	2009	The acute effect of different warm-up protocols on anaerobic performance in elite youth soccer players	The intervention methods are inconsistent.
Neves, P. P., A. R. Alves, D. A. Marinho, R. Ferraz, N. Garrido, M. C. Marques and H. P. Neiva	2024	The impact of general and/or specific warm-up on power and velocity during squat and bench-press training	The intervention methods are inconsistent.
Neves, P. P., D. L. Marques, H. P. Neiva, D. A. Marinho, R. Ferraz, M. C. Marques and A. R. Alves	2025	Impact of Re-Warm-Up During Resistance Training: Analysis of Mechanical and Physiological Variables	The intervention methods are inconsistent.
Ng, C. Y., S. E. Chen and D. Lum	2020	Inducing Postactivation Potentiation With Different Modes of Exercise	Review literature
Nibali, M. L., D. W. Chapman, R. A. Robergs and E. J. Drinkwater	2013	Validation of jump squats as a practical measure of post-activation potentiation	The intervention methods are inconsistent.
Nibali, M. L., D. W. Chapman, R. A. Robergs and E. J. Drinkwater	2015	Considerations for determining the time course of post-activation potentiation	The intervention methods are inconsistent.
Nickerson, B. S., G. T. Mangine, T. D. Williams and I. A. Martinez	2018	Effect of cluster set warm-up configurations on sprint performance in collegiate male soccer players	No corresponding indicators
Nickerson, B. S., T. D. Williams, R. L. Snarr and K. S. Park	2019	INDIVIDUAL AND COMBINED EFFECT OF INTER-REPETITION REST AND ELASTIC BANDS ON JUMPING POTENTIATION IN RESISTANCE-TRAINED MEN	No control group
Nishioka, T. and J. Okada	2022	Influence of Strength Level on Performance Enhancement Using Resistance Priming	The intervention methods are inconsistent.
Nishioka, T. and J. Okada	2023	Ballistic Exercise Versus Heavy Resistance Exercise Protocols: Which Resistance Priming Is More Effective for Improving Neuromuscular Performance on the Following Day?	No control group
Nl, O.	2013	Effect of the use of a patellar strap and sports tape on jumper*s knee complaints	The topic is irrelevant.
nnrdv, R. B. R.	2020	Acute effect of the squat exercise on the guided bar performed with different training strategies on the risk of falling in elderly women with no experience in resistance training	No corresponding indicators
Ntr	2012	Effect of the use of a patellar strap and sports tape on jumper’s knee complaints	The full text cannot be obtained.
Ntr	2015	The effects of leg power training on mobility and gait biomechanics in old adults with moderate mobility disability	The full text cannot be obtained.
Nunes, G. S., D. F. Wolf, D. A. Dos Santos, M. de Noronha and F. V. Serr?o	2020	Acute Effects of Hip Mobilization With Movement Technique on Pain and Biomechanics in Females With Patellofemoral Pain: A Randomized, Placebo-Controlled Trial	The topic is irrelevant.
Nwachukwu, O. I., M. Debeliso and M. M. Lawrence	2024	Effects of Supramaximal Anderson Quarter-squats as a Potentiating Stimulus on Discus Performance in Division I Throwers: A Pilot Study	No corresponding indicators
O'Grady, M. W., W. B. Young, D. G. Behm and S. W. Talpey	2021	Effect of Intention to Squat Explosively on Acute Countermovement Jump Performance	No control group
Ogul, B., S. Uslu, I. E. Hindistan, E. Akdag and E. C. ?zdogan	2023	The effect of the horizontal vs. vertical PAPE protocol on the swim start performance in adolescent male	No corresponding indicators
Ojeda á, H., L. C. Ríos, R. G. Barrilao and P. C. Serrano	2016	Acute effect of a complex training protocol of back squats on 30-m sprint times of elite male military athletes	No corresponding indicators
Ojeda, á. C. H., L. J. C. Ríos, R. G. Barrilao, I. J. C. Ríos and P. A. C. Serrano	2016	Acute effect of Complex Training protocol on grenade throwing velocity on military pentathletes	No corresponding indicators
Ojeda, á. C. H., L. J. C. Ríos, R. G. Barrilao, I. J. C. Ríos, P. A. C. Serrano and S. A. G. Maliqueo	2016	Acute effect of a complex training over grenade throwing distance	No corresponding indicators
Ojeda, á. H., D. Jerez-Mayorga, S. G. Maliqueo, D. M. García, á. Rodríguez-Perea, L. A. Poblete, I. C. Ríos and L. J. C. Ríos	2021	Influence of maximal isometric strength on 20-meter sprint time	No corresponding indicators
Ojeda, A. H., L. C. Ríos, R. G. Barrilao and X. H. Ojeda	2018	BEHAVIOR OF CORTISOL, CK AND LACTATE IN A SESSION OF VARIABLE RESISTANCE	No corresponding indicators
Okuno, N. M., V. Tricoli, S. B. C. Silva, R. Bertuzzi, A. Moreira and M. A. P. D. M. Kiss	2013	POSTACTIVATION POTENTIATION ON REPEATED-SPRINT ABILITY IN ELITE HANDBALL PLAYERS	No corresponding indicators
Oliveira, L. P., L. H. P. Vieira, R. Aquino, J. P. V. Manechini, P. R. P. Santiago and E. F. Puggina	2018	Acute Effects of Active, Ballistic, Passive, and Proprioceptive Neuromuscular Facilitation Stretching on Sprint and Vertical Jump Performance in Trained Young Soccer Players	The intervention methods are inconsistent.					A	The topic is irrelevant.			Include in the analysis
Oliver, J. M., S. C. Jenke, J. D. Mata, A. Kreutzer and M. T. Jones	2016	Acute Effect of Cluster and Traditional Set Configurations on Myokines Associated with Hypertrophy	No corresponding indicators					B	The intervention methods are inconsistent.
Oliver, J. M., A. Kreutzer, S. Jenke, M. D. Phillips, J. B. Mitchell and M. T. Jones	2015	Acute response to cluster sets in trained and untrained men	No corresponding indicators					C	No control group
Oliver-López, A., A. García-Valverde and R. Sabido	2025	Acute effect of three functional fitness training designs with equalized load on inexperienced and experienced athletes	The intervention methods are inconsistent.					D	Non-acute experiment
Ong, J. H., J. Lim, E. Chong and F. Tan	2016	THE EFFECTS OF ECCENTRIC CONDITIONING STIMULI ON SUBSEQUENT COUNTER-MOVEMENT JUMP PERFORMANCE	The intervention methods are inconsistent.					E	No corresponding indicators
Orjalo, A. J., S. J. Callaghan and R. G. Lockie	2020	The Effects of the Barbell Hip Thrust on Post-Activation Performance Enhancement of Change of Direction Speed in College-Aged Men and Women	The intervention methods are inconsistent.					F	The full text cannot be obtained.
Orjalo, A. J., R. G. Lockie, K. Balfany and S. J. Callaghan	2020	The Effects of Lateral Bounds on Post-Activation Potentiation of Change-of-Direction Speed Measured by the 505 Test in College-Aged Men and Women	The intervention methods are inconsistent.						Review literature
Orscelik, A., I. Kaya, B. Karaaslan, B. Agiragac and C. Ceyhan	2022	Is COVID-19 infection decreasing the sports performance of the volleyball players? A pilot study	The intervention methods are inconsistent.
Ortiz, A., E. Trudelle-Jackson, K. McConnell and S. Wylie	2010	Effectiveness of a 6-week injury prevention program on kinematics and kinetic variables in adolescent female soccer players: a pilot study	Non-acute experiment
Osuna-Prieto, F. J., D. Milla-Martín, S. Miras-Moreno, L. Jurado-Fasoli, M. Ramírez-Maldonado, M. A. Soriano, A. Garcia-Ramos, J. R. Ruiz and F. J. Amaro-Gahete	2023	A single dose of dihydrocapsiate does not improve neuromuscular performance in resistance-trained young adults: A randomised, triple-blinded, placebocontrolled, crossover trial	The intervention methods are inconsistent.
Osuna-Prieto, F. J., D. Milla-Martín, S. Miras-Moreno, L. Jurado-Fasoli, M. Ramírez-Maldonado, M. A. Soriano, A. Garcia-Ramos, J. R. Ruiz and F. J. Amaro-Gahete	2023	A single dose of dihydrocapsiate does not improve neuromuscular performance in resistance-trained young adults: A randomised, triple-blinded, placebo-controlled, crossover trial	The intervention methods are inconsistent.
Ouergui, I., S. Delleli, H. Messaoudi, C. A. Bridge, H. Chtourou, E. Franchini and L. P. Ardigo	2023	Effects of conditioning activity mode, rest interval and effort to pause ratio on post-activation performance enhancement in taekwondo: a randomized study	No control group
Outlaw, J. J., C. D. Wilborn, A. E. Smith-Ryan, S. E. Hayward, S. L. Urbina, L. W. Taylor and C. A. Foster	2014	Acute effects of a commercially-available pre-workout supplement on markers of training: a double-blind study	The intervention methods are inconsistent.
Ozturk, M. and E. Gelen	2015	The Acute Effects of Specific Preconditioning Activities on Penalty Kick Performance in Soccer Players	The intervention methods are inconsistent.
Pacheco, L., R. Balius, L. Aliste, M. Pujol and C. Pedret	2011	The acute effects of different stretching exercises on jump performance	The intervention methods are inconsistent.
Páez-Maldonado, J. A., P. J. Cornejo-Daza, J. Sánchez-Valdepe?as, M. Sánchez-Moreno, F. Piqueras-Sanchiz, M. Ortega-Becerra and F. Pareja-Blanco	2024	Cluster sets lead to better performance maintenance and minimize training-induced fatigue than traditional sets	No control group
Pálinkás, G., B. Béres, K. Utczás, Z. Tróznai and L. Petridis	2024	Large inter-individual variability in force-velocity profile changes in response to acute high-load resistance training	No control group
Panasci, M., S. Di Gennaro, V. Ferrando, L. Filipas, P. Ruggeri and E. Faelli	2023	Efficacy of Resisted Sled Sprint Training Compared With Unresisted Sprint Training on Acceleration and Sprint Performance in Rugby Players: An 8-Week Randomized Controlled Trial	Non-acute experiment
Panou, H. A. and V. F. Giovanis	2018	Correlation of the parameters of senior fitness test and bosco test in older adults	The intervention methods are inconsistent.
Papadakis, Z., V. Panoutsakopoulos, A. Schwarz and J. Antonio	2025	Caffeine's influence on vertical jump height: a real-life collegiate student-athlete approach	The intervention methods are inconsistent.
Papla, M., P. Ewertowska and M. Krzysztofik	2023	Acute Effects of Complex Conditioning Activities on Athletic Performance and Achilles Tendon Stiffness in Male Basketball Players	The intervention methods are inconsistent.
Parry, S., S. Hancock, M. Shiells, L. Passfield, B. Davies and J. S. Baker	2008	Physiological effects of two different postactivation potentiation training loads on power profiles generated during high intensity cycle ergometer exercise	No control group
Patti, A., A. Bianco, G. Messina, A. Paoli, M. Bellafiore, G. Battaglia, A. Iovane, M. Traina and A. Palma	2016	The influence of the stomatognathic system on explosive strength: A pilot study	The intervention methods are inconsistent.
Patti, A., V. Giustino, S. Cataldi, V. Stoppa, F. Ferrando, R. Marvulli, G. Farì, F. Ne?e ?, A. Bianco, A. Muscella, G. Greco and F. Fischetti	2022	Effects of 5-Week of FIFA 11+ Warm-Up Program on Explosive Strength, Speed, and Perception of Physical Exertion in Elite Female Futsal Athletes	Non-acute experiment
Pauli, P. H., E. F. de Borba, M. P. da Silva, M. V. S. Martins, M. M. Batista and M. P. Tartaruga	2024	Effects of Complex and Contrast Training on Strength, Power, and Agility in Professional Futsal Players: A Preliminary Study	Non-acute experiment
Paulo, A. C., C. Ugrinowitsch, G. D. Leite, G. Arsa, P. H. Marchetti and V. Tricoli	2012	Acute effect of stretching exercises on upper and lower limbs maximum strength and strength endurance performance	The intervention methods are inconsistent.
Pavlovi?, M., N. Ogrinc and N. ?arabon	2022	Body asymmetries as risk factors for musculoskeletal injuries in dancesport, hip-hop and ballet dancers?	The intervention methods are inconsistent.
Peacock, C. A., D. D. Krein, J. Antonio, G. J. Sanders, T. A. Silver and M. Colas	2015	COMPARING ACUTE BOUTS OF SAGITTAL PLANE PROGRESSION FOAM ROLLING VS. FRONTAL PLANE PROGRESSION FOAM ROLLING	The intervention methods are inconsistent.
Peixoto, R., R. Canário-Lemos, T. Moreira, G. Vilela, G. L. Chaves, F. Aidar, F. Casanova, G. Monteiro, V. Reis and J. Vila?a-Alves	2024	Post-Activation Potentiation Enhancement of Countermovement Jump Performance using Velocity-based Conditioning Protocols with High-loads in Active Men and Women	Include in the analysis
Peng, H. T., D. W. Zhan, C. Y. Song, Z. R. Chen, C. Y. Gu, I. L. Wang and L. I. Wang	2021	Acute Effects of Squats Using Elastic Bands on Postactivation Potentiation	The intervention methods are inconsistent.
Penichet-Tomas, A., J. M. Jimenez-Olmedo, L. Serra Torregrosa and B. Pueo	2020	Acute Effects of Different Postactivation Potentiation Protocols on Traditional Rowing Performance	No corresponding indicators
Perchthaler, D., S. Hauser, H. C. Heitkamp, T. Hein and S. Grau	2015	Acute Effects of Whole-Body Vibration on Trunk and Neck Muscle Activity in Consideration of Different Vibration Loads	The intervention methods are inconsistent.
Perenc, D., P. Stastny, R. Urbański and M. Krzysztofik	2025	Acute effects of supramaximal loaded back squat activation on countermovement jump performance, muscle mechanical properties, and skin surface temperature in powerlifters	Include in the analysis
Pérez-Castilla, A., F. García-Pinillos, S. Miras-Moreno, R. Ramirez-Campillo, A. García-Ramos and S. A. Ruiz-Alias	2023	Selective Effect of Different High-Intensity Running Protocols on Resistance Training Performance	No control group
Petisco, C., R. Ramirez-Campillo, D. Hernández, O. Gonzalo-Skok, F. Y. Nakamura and J. Sanchez-Sanchez	2019	Post-activation Potentiation: Effects of Different Conditioning Intensities on Measures of Physical Fitness in Male Young Professional Soccer Players	Data missing
Picón, M., I. Chulvi-Medrano, J. M. Cortell-Tormo, T. Rial and M. Rodríguez-Pérez	2015	Immediate effects of postactivation potentiation using superimposed partial oclusion	The intervention methods are inconsistent.
Pietraszewski, P., A. Go?a?, A. Zaj?c, K. Ma?ka?a and M. Krzysztofik	2025	The Acute Effects of Combined Isometric and Plyometric Conditioning Activities on Sprint Acceleration and Jump Performance in Elite Junior Sprinters	No control group					A	The topic is irrelevant.			Include in the analysis
Pietrosimone, L. S., J. T. Blackburn, E. A. Wikstrom, D. J. Berkoff, S. I. Docking, J. Cook and D. A. Padua	2020	Landing biomechanics are not immediately altered by a single-dose patellar tendon isometric exercise protocol in male athletes with patellar tendinopathy: A single-blinded randomized cross-over trial	The topic is irrelevant.					B	The intervention methods are inconsistent.
Pikaluk, B., P. Chilibeck, J. Akhtar, R. Stene, M. Yurach, J. Rooke and S. Butcher	2011	Acute responses to high and low velocity resistance training in patients with chronic heart failure	No corresponding indicators					C	No control group
Pinto, S. S., E. S. Bezerra, K. G. Silva, R. Ramirez-Campillo and A. Ben Abderrahman	2022	Acute Effects of Velocity-Based Resistance Training on the Physical Functional Performance of Older Adults	No control group					D	Non-acute experiment
Piper, A. D., D. P. Joubert, E. J. Jones and M. T. Whitehead	2020	Comparison of Post-Activation Potentiating Stimuli on Jump and Sprint Performance	Include in the analysis					E	No corresponding indicators
Piqueras-Sanchiz, F., S. Martin-Rodriguez, P. J. Cornejo-Daza, J. Sánchez-Valdepe?as, V. Serrano-Gómez, F. Pareja-Blanco and ó. García-García	2024	Identification of Peripheral Fatigue through Exercise-Induced Changes in Muscle Contractility	Include in the analysis					F	The full text cannot be obtained.
Place, N., Y. Blum, S. Armand, N. A. Maffiuletti and D. G. Behm	2013	Effects of a short proprioceptive neuromuscular facilitation stretching bout on quadriceps neuromuscular function, flexibility, and vertical jump performance	The intervention methods are inconsistent.						Review literature
Pojskic, H., J. Pagaduan, E. Uzicanin, F. Babajic, M. Muratovic and M. Tomljanovic	2015	Acute effects of loaded whole body vibration training on performance	The intervention methods are inconsistent.
Pojskic, H., ?. Zombra, J. A. Washif and J. Pagaduan	2024	Acute Effects of Loaded and Unloaded Whole-Body Vibration on Vertical Jump Performance in Karate Athletes	The intervention methods are inconsistent.
Pokhrel, D. and J. Saha	2024	Efficacy of Plyometric Warm Up Exercises on Aerobic Capacity and Anaerobic Capacity in Palestrato Population: A Pilot Study	The intervention methods are inconsistent.
Popelka, J., G. Bujdos and P. Pivovarnicek	2024	Effects of different types of warm-ups on performance by young volleyball players	The intervention methods are inconsistent.
Posnakidis, G., C. D. Giannaki, V. Mougios, M. Pantzaris, I. Patrikios, P. C. Calder, D. K. Sari, G. C. Bogdanis and G. Aphamis	2024	Effects of Supplementation with Omega-3 and Omega-6 Polyunsaturated Fatty Acids and Antioxidant Vitamins, Combined with High-Intensity Functional Training, on Exercise Performance and Body Composition: A Randomized, Double-Blind, Placebo-Controlled Trial	The intervention methods are inconsistent.
Poulos, N., A. Chaouachi, M. Buchheit, D. Slimani, G. G. Haff and R. U. Newton	2018	COMPLEX TRAINING AND COUNTERMOVEMENT JUMP PERFORMANCE ACROSS MULTIPLE SETS: EFFECT OF BACK SQUAT INTENSITY	The full text cannot be obtained.
Poulos, N., G. G. Haff, M. Nibali, P. Graham-Smith and R. U. Newton	2023	Comparison of the Potentiating Effect of Variable Load Jump Squats on Acute Drop Jump Performance in Rugby Sevens Athletes	No control group
Poulos, N., G. G. Haff, M. Nibali, D. Norris and R. Newton	2023	Influence of Complex Training Design on Acute Postactivation Performance Enhancement of Jump Squat and Ballistic Bench Throw Performance in Developing Team-Sport Athletes	No control group
Pradas, F., D. Falcón, C. Pe?arrubia-Lozano, V. Toro-Román, L. Carrasco and C. Castellar	2021	Effects of ultratrail running on neuromuscular function, muscle damage and hydration status. Differences according to training level	The topic is irrelevant.
Pullinger, S., C. M. Robertson, A. J. Oakley, R. Hobbs, M. Hughes, J. G. Burniston and B. J. Edwards	2019	Effects of an active warm-up on variation in bench press and back squat (upper and lower body measures)	The topic is irrelevant.
Pupkay, T., M. Vanderka, M. Krcmar and R. Olle	2018	Short-term effects of half-squat jump potentiating protocol on power output and countermovement jump performance	Non-acute experiment
q, R. B. R.	2021	Virtual and live cardiac rehabilitation using High Intensity Interval Training (HIIT)	The full text cannot be obtained.
Qi, H., M. Hao, B. Qu, L. Zhao and W. Han	2025	Acute effects of optimal power load flywheel half-squat training on lower limb explosive power under different load volumes	Include in the analysis
Racil, G., W. Elmontassar, I. Rommene, C. Tourny, A. Chaouachi and J. Coquart	2017	Benefits of a regular vsirregular rhythm-based training programme on physical fitness and motor skills in obese girls	The topic is irrelevant.
Racil, G., W. Elmontassar, I. Rommene, C. Tourny, A. Chaouachi and J. B. Coquart	2017	Benefits of a regular vs irregular rhythm-based training programme on physical fitness and motor skills in obese girls	The topic is irrelevant.
Raisanen, A. M., J. Whittaker, C. Toomey, K. Pasanen and C. A. Emery	2021	Does an 8-week exercise intervention impact knee-related symptoms 3-15-years following intra-articular knee injury? a pilot randomized controlled trial	The topic is irrelevant.
Raisanen, A. M., J. L. Whittaker, C. M. Toomey, L. C. Benson, K. Pasanen and C. A. Emery	2023	Kinesiophobia And Knee Self-Efficacy Before And After A Neuromuscular Training Intervention Among Young Adults With History Of Knee Injury	The topic is irrelevant.
Ramírez, F. C., A. C. Zambudio, A. L. Vivancos, A. Del águila, J. M. González-Hernández and P. Jiménez-Reyes	2014	OC6?Postactivation potentiation following specific vs. non-specific sprint warm-up protocols in high level trained athletes	Include in the analysis
Ramirez-Campillo, R., C. Alvarez, P. Gentil, I. Loturco, J. Sanchez-Sanchez, M. Izquierdo, J. Moran, F. Y. Nakamura, H. Chaabene and U. Granacher	2020	Sequencing Effects of Plyometric Training Applied Before or After Regular Soccer Training on Measures of Physical Fitness in Young Players	Non-acute experiment
Ramsay, E., S. Alizadeh, D. Summers, A. Hodder and D. G. Behm	2023	The Effect of a Mental Task Versus Unilateral Physical Fatigue on Non-Local Muscle Fatigue in Recreationally Active Young Adults	The intervention methods are inconsistent.
Rappelt, L., S. Held, T. Wiedenmann, F. Micke and L. Donath	2024	Post-activation performance enhancement (PAPE) protocols do not further increase jumping performance beyond warm-up effects: findings from three acute randomized crossover trials	No control group
Read, P. J., P. Jimenez, J. L. Oliver and R. S. Lloyd	2018	Injury prevention in male youth soccer: Current practices and perceptions of practitioners working at elite English academies	The topic is irrelevant.					A	The topic is irrelevant.			Include in the analysis
Reardon, D., J. R. Hoffman, G. T. Mangine, A. J. Wells, A. M. Gonzalez, A. R. Jajtner, J. R. Townsend, W. P. McCormack, J. R. Stout, M. S. Fragala and D. H. Fukuda	2014	Do changes in muscle architecture affect post-activation potentiation?	Include in the analysis					B	The intervention methods are inconsistent.
Rebelo, A., J. R. Pereira, D. V. Martinho and J. Valente-Dos-Santos	2023	Effects of a Velocity-Based Complex Training Program in Young Female Artistic Roller Skating Athletes	Non-acute experiment					C	No control group
Rebold, M.	2011	The Influence of a Resistance Training Apparatus on Vertical Jump and 40-Yard Sprint Performance	Non-acute experiment					D	Non-acute experiment
Requena, B., E. Sáez-Sáez de Villarreal, H. Gapeyeva, J. Ereline, I. García and M. P??suke	2011	Relationship between postactivation potentiation of knee extensor muscles, sprinting and vertical jumping performance in professional soccer players	No corresponding indicators					E	No corresponding indicators
Requena, B., E. S. S. D. Villarreal, H. Gapeyeva, J. Ereline, I. García and M. P??Suke	2011	Relationship between postactivation potentiation of knee extensor uscles,sprinting and vertical jumping performance in professional soccer players	No corresponding indicators					F	The full text cannot be obtained.
Reyes, G. F. C., D. C. Dickin, D. G. Dolny and N. J. K. Crusat	2010	EFFECTS OF MUSCULAR STRENGTH, EXERCISE ORDER, AND ACUTE WHOLE-BODY VIBRATION EXPOSURE ON BAT SWING SPEED	The intervention methods are inconsistent.						Review literature
Rhea, M. R. and J. G. Kenn	2009	THE EFFECT OF ACUTE APPLICATIONS OF WHOLE-BODY VIBRATION ON THE ITONIC PLATFORM ON SUBSEQUENT LOWER-BODY POWER OUTPUT DURING THE BACK SQUAT	The intervention methods are inconsistent.									Non-acute experiment
Ribeiro, A. S., M. A. Do Nascimento, E. P. Salvador, A. L. D. Gurj?o, A. Avelar, R. M. Ritti-Dias, J. L. Mayhew and E. S. Cyrino	2014	Reliability of one-repetition maximum test in untrained young adult men and women	The topic is irrelevant.
Ribeiro, B., A. Pereira, A. R. Alves, P. P. Neves, M. C. Marques, D. A. Marinho and H. P. Neiva	2021	Original Research Specific warm-up enhances movement velocity during bench press and squat resistance training	The intervention methods are inconsistent.
Ribeiro, B., A. Pereira, A. R. Alves, P. P. Neves, M. C. Marques, D. A. Marinho and H. P. Neiva	2021	Specific warm-up enhances movement velocity during bench press and squat resistance training	The topic is irrelevant.
Ribeiro, B., A. Pereira, P. P. Neves, A. C. Sousa, R. Ferraz, M. C. Marques, D. A. Marinho and H. P. Neiva	2020	The Role of Specific Warm-up during Bench Press and Squat Exercises: A Novel Approach	No corresponding indicators
Richman, E. D., B. M. Tyo and C. R. Nicks	2019	Combined Effects of Self-Myofascial Release and Dynamic Stretching on Range of Motion, Jump, Sprint, and Agility Performance	The intervention methods are inconsistent.
Rissanen, J. A., A. H?kkinen, J. Laukkanen, W. J. Kraemer and K. H?kkinen	2020	Acute Neuromuscular and Hormonal Responses to Different Exercise Loadings Followed by a Sauna	The intervention methods are inconsistent.
Ritchie, D., J. W. L. Keogh, P. Reaburn and J. D. Bartlett	2020	Utilising one minute and four minute recovery when employing the resistance training contrast method does not negatively affect subsequent jump performance in the presence of concurrent training	No control group
Rixon, K. P., H. S. Lamont and M. G. Bemben	2007	Influence of type of muscle contraction, gender, and lifting experience on postactivation potentiation performance	No control group
Robbins, D. W. and D. Docherty	2005	Effect of loading on enhancement of power performance over three consecutive trials	Include in the analysis
Robbins, D. W., W. B. Young and D. G. Behm	2010	THE EFFECT OF AN UPPER-BODY AGONIST-ANTAGONIST RESISTANCE TRAINING PROTOCOL ON VOLUME LOAD AND EFFICIENCY	No control group
Robbins, D. W., W. B. Young, D. G. Behm and W. R. Payne	2010	THE EFFECT OF A COMPLEX AGONIST AND ANTAGONIST RESISTANCE TRAINING PROTOCOL ON VOLUME LOAD, POWER OUTPUT, ELECTROMYOGRAPHIC RESPONSES, AND EFFICIENCY	The intervention methods are inconsistent.
Robbins, J. W. and B. W. Scheuermann	2008	VARYING AMOUNTS OF ACUTE STATIC STRETCHING AND ITS EFFECT ON VERTICAL JUMP PERFORMANCE	The intervention methods are inconsistent.
Robertson, C. M., S. A. Pullinger, W. R. Robinson, M. E. Smith, J. G. Burniston and B. J. Edwards	2024	Circadian variation in muscle force output in males using isokinetic, isometric dynamometry: can we observe this in multi-joint movements using the muscleLab force-velocity encoder and are they similar in peak and magnitude?	The topic is irrelevant.
Robertson, C. M., S. A. Pullinger, W. R. Robinson, M. E. Smith, J. G. Burniston, J. M. Waterhouse and B. J. Edwards	2018	Is the diurnal variation in muscle force output detected/detectable when multi-joint movements are analysed using the musclelab force-velocity encoder?	The intervention methods are inconsistent.
Robinson, L. E.	2002	The Effects of Land versus Aquatic Plyometrics on Power, Torque, Velocity, and Muscle Soreness	The intervention methods are inconsistent.
Rodriguez-Lopez, C., J. Alcazar, J. Losa-Reyna, J. Carmona-Torres, A. M. Cruz-Santaella, I. Ara, R. Csapo and L. M. Alegre	2021	Acute Physiological Response to Light- and Heavy-load Power-oriented Exercise in Older Adults	No corresponding indicators
Rodríguez-Rosell, D., A. Martínez-Cava, J. M. Yá?ez-García, A. Hernández-Belmonte, R. Mora-Custodio, R. Morán-Navarro, J. G. Pallarés and J. J. González-Badillo	2021	Linear programming produces greater, earlier and uninterrupted neuromuscular and functional adaptations than daily-undulating programming after velocity-based resistance training	Non-acute experiment
Rojas-Jaramillo, A., D. Quintero-Lotero, C. García-Torres, J. L. Petro and D. A. Bonilla	2023	ACUTE EFFECTS OF DRY NEEDLING ON LOWER LIMB MUSCLE STRENGTH IN CROSSFIT ATHLETES WITH LATENT TRIGGER POINTS: A RANDOMIZED TRIPLE-BLINDED PILOT CLINICAL TRIAL	The intervention methods are inconsistent.
R?nnestad, B. R.	2009	Acute effects of various whole-body vibration frequencies on lower-body power in trained and untrained subjects	The intervention methods are inconsistent.
R?nnestad, B. R., G. S. Falch and S. Ellefsen	2017	The effect of whole-body vibration on subsequent sprint performance in well-trained cyclists	The intervention methods are inconsistent.
R?nnestad, B. R., G. Holden, L. E. Samn?y and G. Paulsen	2012	Acute effect of whole-body vibration on power, one-repetition maximum, and muscle activation in power lifters	The intervention methods are inconsistent.
R?nnestad, B. R., T. R?mer and J. Hansen	2020	Increasing oxygen uptake in well-trained cross-country skiers during work intervals with a fast start	The intervention methods are inconsistent.
Ronnestad, B. R., G. Slettalokken and S. Ellefsen	2016	Adding Whole Body Vibration to Preconditioning Exercise Increases Subsequent On-Ice Sprint Performance in Ice-hockey Players	The intervention methods are inconsistent.
Ross, J. A., J. W. L. Keogh and C. Lorenzen	2022	Reliability of kettlebell swing one and five repetition maximum	The intervention methods are inconsistent.
Rossetti, M. L., S. N. Munford, B. W. Snyder, S. E. Davis and G. L. Moir	2020	The Effects of Multiple Sets of Squats and Jump Squats on Mechanical Variables	The intervention methods are inconsistent.
rtbv, R. B. R.	2019	Comparison between training of two virtual games in the thigh muscle and functional performance of the lower limb	The intervention methods are inconsistent.
Ruben, R., M. Molinari, C. Bibbee, M. Childress, M. Harman, K. Reed, K. Fowler, S. Burgess and G. G. Haff	2010	The Effects Of Heavy-Loaded Squats On Performance During Plyometric Jumps	Data missing
Ruben, R. M., M. A. Molinari, C. A. Bibbee, M. A. Childress, M. S. Harman, K. P. Reed and G. G. Haff	2010	The acute effects of an ascending squat protocol on performance during horizontal plyometric jumps	Data missing
Rud, B., E. Oygard, E. B. Dahl, G. Paulsen and T. Losnegard	2021	The Effect of Resistance Exercise Priming in the Morning on Afternoon Sprint Cross-Country Skiing Performance	The intervention methods are inconsistent.					A	The topic is irrelevant.			Include in the analysis
Russ, B. J.	2020	Effects of Resistive Preloading in Trained and Untrained Individuals	No control group					B	The intervention methods are inconsistent.
Ryan, S., D. Browne, R. Ramirez-Campillo, J. Moody and P. J. Byrne	2024	The Acute Effect of Different Cluster Set Intra-Set Rest Interval Configurations on Mechanical Power Measures During a Flywheel Resistance Training Session	No control group					C	No control group
Ryan, S., R. Ramirez-Campillo, D. Browne, J. Moody and P. J. Byrne	2024	Flywheel Romanian Deadlift: Intra- and Inter-Day Kinetic and Kinematic Reliability of Four Inertial Loads Using Cluster Sets	No control group					D	Non-acute experiment
Ryan, S., R. Ramirez-Campillo, D. Browne, J. A. Moody and P. J. Byrne	2023	Intra- and Inter-Day Reliability of Inertial Loads with Cluster Sets When Performed during a Quarter Squat on a Flywheel Device	No corresponding indicators					E	No corresponding indicators
S, A. and P. Kumar	2024	Aerobic Exercise Versus Plyometrics in Reducing Anxiety Levels in College Students With Mild Generalized Anxiety Disorder	The intervention methods are inconsistent.					F	The full text cannot be obtained.
Sá, M. A., T. T. Matta, S. P. Carneiro, C. O. Araujo, J. S. Novaes and L. F. Oliveira	2016	ACUTE EFFECTS OF DIFFERENT METHODS OF STRETCHING AND SPECIFIC WARM-UPS ON MUSCLE ARCHITECTURE AND STRENGTH PERFORMANCE	The intervention methods are inconsistent.						Review literature
Sá, M. A., G. R. Neto, P. B. Costa, T. M. Gomes, C. M. Bentes, A. F. Brown and J. S. Novaes	2015	Acute Effects of Different Stretching Techniques on the Number of Repetitions in A Single Lower Body Resistance Training Session	The intervention methods are inconsistent.						Data missing
Saaribovre, B.	2018	No Additional Benefit Of Foam Rolling Or Dynamic Stretching To Vertical Jump Performance Beyond A General Aerobic Warm-Up In Collegiate Athletes	The intervention methods are inconsistent.
Sabido, R., J. L. Hernández-Davó, L. Capdepon and J. Tous-Fajardo	2020	How Are Mechanical, Physiological, and Perceptual Variables Affected by the Rest Interval Between Sets During a Flywheel Resistance Session?	No corresponding indicators
Saez Saez de Villarreal, E., J. J. González-Badillo and M. Izquierdo	2007	Optimal warm-up stimuli of muscle activation to enhance short and long-term acute jumping performance	Include in the analysis
Sanborn, K., R. Boros, R. Hruby, B. Schilling, H. S. O'Bryant, R. L. Johnson, M. E. Stone and M. H. Stone	2000	Short-term performance effects of weight training with multiple sets not to failure vs. a single set to failure in women	Non-acute experiment
Sanchez-Sanchez, J., F. M. Clemente, R. Ramirez-Campillo and A. Rodríguez-Fernández	2024	Elastic Bands During Half-Squats as A Re-Warm-Up Strategy for Youth Soccer Players' Performance	The intervention methods are inconsistent.
Sanchez-Sanchez, J., R. Ramirez-Campillo, C. Petisco, D. Hernandez and F. Y. Nakamura	2021	EFFECTS OF SHORT-TERM STRENGTH AND JUMPING EXERCISES DISTRIBUTION ON SOCCER PLAYER'S PHYSICAL FITNESS	Non-acute experiment
Sanchez-Sanchez, J., A. Rodriguez, C. Petisco, R. Ramirez-Campillo, C. Martínez and F. Y. Nakamura	2018	Effects of Different Post-Activation Potentiation Warm-Ups on Repeated Sprint Ability in Soccer Players from Different Competitive Levels	No corresponding indicators
Sanchez-Sanchez, J., P. Tocino, R. Ramirez-Campillo and A. Rodríguez-Fernández	2024	Impact of activation through bodyweight vs elastic band exercise on jump capacity and dynamic strength	The intervention methods are inconsistent.
Sanchez-Sanchez, J., P. Tocino, R. Ramirez-Campillo and A. Rodríguez-Fernández	2024	Impact of activation through bodyweight vs elastic band exercises on jump capacity and dynamic strength	The intervention methods are inconsistent.
Sánchez-Valdepe?as, J., P. J. Cornejo-Daza, J. Páez-Maldonado, L. Rodiles-Guerrero, C. Cano-Castillo, F. Piqueras-Sanchiz, J. J. González-Badillo, E. Sáez de Villarreal and F. Pareja-Blanco	2025	Acute Responses to Different Velocity-Loss Thresholds During Squat Training With and Without Blood-Flow Restriction	The intervention methods are inconsistent.
Sánchez-Valdepe?as, J., P. J. Cornejo-Daza, L. Rodiles-Guerrero, J. A. Páez-Maldonado, M. Sánchez-Moreno, B. Bachero-Mena, E. Saez de Villarreal and F. Pareja-Blanco	2024	Acute Responses to Different Velocity Loss Thresholds during Squat Exercise with Blood-Flow Restriction in Strength-Trained Men	The intervention methods are inconsistent.
Sanpasitt, C. and S. Apanukul	2023	Examining the impact of contrast training protocols on vertical jump ability in varsity basketball players by inducing post-activation performance enhancement	No control group
Sanpasitt, C., C. Intiraporn and T. Yimlamai	2025	Effects of Complex Training on Sprint Acceleration and Neuromuscular Performance in Young Male Sprinters: A Comparison Between Incline and Level Speed Bounding	Non-acute experiment
Santos da Silva, V., F. Y. Nakamura, P. Gantois, J. N. Nogueira Gouveia, J. Pe?a, M. Beato and E. Abade	2024	Effects of Upper-Body and Lower-Body Conditioning Activities on Postactivation Performance Enhancement During Sprinting and Jumping Tasks in Female Soccer Players	Include in the analysis
Santos, J. F., T. H. Valenzuela and E. Franchini	2015	Can different conditioning activities and rest intervals affect the acute performance of taekwondo turning kick?	Data missing
Santos, J. F. D., T. Herrera-Valenzuela, G. R. da Mota and E. Franchini	2016	INFLUENCE OF HALF-SQUAT INTENSITY AND VOLUME ON THE SUBSEQUENT COUNTERMOVEMENT JUMP AND FREQUENCY SPEED OF KICK TEST PERFORMANCE IN TAEKWONDO ATHLETES	Data missing
Santos, L. M. M., A. C. C. Oliveira, S. F. Fonseca, A. F. Silva, J. N. V. Santos, A. L. C. Souza, J. M. Santos, V. G. C. Ribeiro, A. N. Arrieiro, A. C. N. Prates, L. A. Soares, P. H. S. Figueiredo, F. Martins, V. P. Lima, J. S. C. Fernandes, M. Bernardo, R. Taiar, D. T. Borges, A. Sartorio, H. S. Costa, H. R. Leite, V. A. Mendon?a and A. C. R. Lacerda	2021	Whole-Body Vibration Exercise in Different Postures on Handgrip Strength in Healthy Women: A Cross-Over Study	The intervention methods are inconsistent.
Santos, W. D. N. D., C. A. Vieira, M. Bottaro, V. A. Nunes, R. Ramirez-Campillo, J. Steele, J. P. Fisher and P. Gentil	2021	Resistance Training Performed to Failure or Not to Failure Results in Similar Total Volume, but With Different Fatigue and Discomfort Levels	No control group
Santos, W. M., O. R. Costa, B. P. Melo, M. P. Guimar?es, Y. D. A. C. Campos and S. F. Da Silva	2021	Does different repetition duration modify the post-activation performance enhancement effects?	No control group
Santos-García, D. J., J. M. González-Ravé, A. L. Arrese, L. J. P. Yábar, V. J. C. Suárez and R. U. Newton	2013	Acute effects of two resisted exercises on 25 m swimming performance	No corresponding indicators
Santos-Vaz, M., F. Weisshahn and F. B. D. Vecchio	2021	Acute effects of concurrent training with rowing ergometer on physiological and performance variables	The intervention methods are inconsistent.
Sa?udo, B., M. de Hoyo, G. G. Haff and A. Mu?oz-López	2020	Article influence of strength level on the acute post-activation performance enhancement following flywheel and free weight resistance training	Repeated literature
Sa?udo, B., M. de Hoyo, G. G. Haff and A. Mu?oz-López	2020	Influence of Strength Level on the Acute Post-Activation Performance Enhancement Following Flywheel and Free Weight Resistance Training	Include in the analysis
Sapstead, G. and M. J. Duncan	2013	Acute effect of isometric mid-thigh pulls on postactivation potentiation during stretch-shortening cycle and non-stretch-shortening cycle vertical jumps	No control group
Sari, C., M. Koz, V. Salcman, T. Gabrys and R. Karayigit	2022	Effect of Post-Activation Potentiation on Sprint Performance after Combined Electromyostimulation and Back Squats	No corresponding indicators
Sarmah, B., N. Bordoloi, P. Narvariya and R. K. Thapa	2025	Considering the Effects of Upper Body, Lower Body, and Their Combination on Post-Activation Performance Enhancement of Bowling Velocity Among Amateur Cricket Players	No corresponding indicators
Sayers, S. P., K. Gibson and C. R. Cook	2012	Effect of high-speed power training on muscle performance, function, and pain in older adults with knee osteoarthritis: a pilot investigation	No corresponding indicators
Schneiker, K. T., J. J. Fyfe, F. Billaut and D. J. Bishop	2018	Power-to-Strength Ratio Influences Performance Enhancement with Contrast Training	The intervention methods are inconsistent.
Schneiker, K. T., J. J. Fyfe, S. Y. M. Teo and D. J. Bishop	2023	Comparative Effects of Contrast Training and Progressive Resistance Training on Strength and Power-Related Measures in Subelite Australian Rules Football Players	Non-acute experiment					A	The topic is irrelevant.			Include in the analysis
Schumann, M., D. Eklund, R. S. Taipale, K. Nyman, W. J. Kraemer, A. HaKkinen, M. Izquierdo and K. HaKkinen	2013	Acute neuromuscular and endocrine responses and recovery to single-session combined endurance and strength loadings: Order effect in untrained young men	No corresponding indicators					B	The intervention methods are inconsistent.
Schumann, M., D. Eklund, R. S. Taipale, K. Nyman, W. J. Kraemer, A. H?kkinen, M. Izquierdo and K. H?kkinen	2013	Acute neuromuscular and endocrine responses and recovery to single-session combined endurance and strength loadings: "order effect" in untrained young men	No corresponding indicators					C	No control group
Scott, D. J., M. Ditroilo and P. Marshall	2018	Effect of Accommodating Resistance on the Postactivation Potentiation Response in Rugby League Players	Include in the analysis					D	Non-acute experiment
Scott, D. J., M. Ditroilo and P. A. Marshall	2017	Complex Training: The Effect of Exercise Selection and Training Status on Postactivation Potentiation in Rugby League Players	Include in the analysis					E	No corresponding indicators
Scott, D. J., M. Ditroilo, S. T. Orange and P. Marshall	2023	The Effect of Complex Training on Physical Performance in Rugby League Players	Non-acute experiment					F	The full text cannot be obtained.
Scott, D. J., P. Marshall, S. T. Orange and M. Ditroilo	2023	The Effect of Complex Training on Muscle Architecture in Rugby League Players	Non-acute experiment						Review literature
Scott, D. J. C.	2018	Optimising the prescription of training for post-activation potentiation in rugby league players	The full text cannot be obtained.						Data missing
Scott, S. L. and D. Docherty	2004	Acute effects of heavy preloading on vertical and horizontal jump performance	No control group						Repeated literature
Seijo, M., N. Ashrafi, J. Smith, C. Wilkinson, Y. Fu, J. Miller, E. Larumbe and F. Naclerio	2014	Acute effects of a multinutrient supplement on performance, rate of perceived exertion and markers of catabolism in young resistance trainers practitioners	The intervention methods are inconsistent.
Seipp, D., J. F. Feuerbacher, M. W. Jacobs, B. Dragutinovic and M. Schumann	2022	Acute Effects of High-Intensity Interval Running on Lower-Body and Upper-Body Explosive Strength and Throwing Velocity in Handball Players	The intervention methods are inconsistent.
Seitz, L. B., E. S. de Villarreal and G. G. Haff	2014	The temporal profile of postactivation potentiation is related to strength level	No control group
Seitz, L. B. and G. G. Haff	2015	Application of Methods of Inducing Postactivation Potentiation During the Preparation of Rugby Players	Review literature
Seitz, L. B., M. A. Mina and G. G. Haff	2016	POSTACTIVATION POTENTIATION OF HORIZONTAL JUMP PERFORMANCE ACROSS MULTIPLE SETS OF A CONTRAST PROTOCOL	Include in the analysis
Seitz, L. B., G. S. Trajano and G. G. Haff	2014	The back squat and the power clean: elicitation of different degrees of potentiation	No corresponding indicators
Seitz, L. B., G. S. Trajano, G. G. Haff, C. Dumke, J. J. Tufano and A. J. Blazevich	2016	Relationships between maximal strength, muscle size, and myosin heavy chain isoform composition and postactivation potentiation	The intervention methods are inconsistent.
Seo, J., W. S. Jung, S. W. Kim, J. Kim, H. Y. Park and K. Lim	2022	Resistance Training Enhances Muscle Function and Hemorheological Properties in Middle-aged Obese Women	Non-acute experiment
Seo, J., W. S. Jung, S. W. Kim, J. Kim, H. Y. Park and K. Lim	2022	Resistance Training Enhances Muscle Function and Hemorheological Properties in Middle‐aged Obese Women	Non-acute experiment
Seo, J., H. Y. Park, W. S. Jung, S. W. Kim, Y. Sun, J. H. Choi, J. Kim and K. Lim	2023	Effects of 12 Weeks of Resistance Training on Body Composition, Muscle Hypertrophy and Function, Blood Lipid Level, and Hemorheological Properties in Middle-Aged Obese Women	Non-acute experiment
Serrano-Ramon, J. M., J. M. Cortell-Tormo, I. Bautista, M. García-Jaén and I. Chulvi-Medrano	2023	Acute effects of different external compression with blood flow restriction on force-velocity profile during squat and bench press exercises	The intervention methods are inconsistent.
Shi, J., B. Yan, M. Yu, Z. Wang, Y. Wang, H. Liu, W. Zhang and O. Girard	2024	Heavier loads in flywheel exercise induce greater post-activation performance enhancement in countermovement jumps compared to heavy Smith machine squats in males	Include in the analysis
Shi, L., M. Lyons, M. Duncan, S. Chen, Z. Chen, W. Guo and D. Han	2022	Effects of Variable Resistance Training Within Complex Training on Neuromuscular Adaptations in Collegiate Basketball Players	No control group
Shi, L., X. Ye, D. Han, C. Yang and Y. Tu	2023	Acute Effects of Back Squat Combined with Different Elastic Band Resistance on Vertical Jump Performance in Collegiate Basketball Players	The intervention methods are inconsistent.
Shima, N. and M. Hirota	Year	Effects of postactivation potentiation on power output after high and low intensity of squat exercise	The full text cannot be obtained.
Shimizu, T., Y. Tsuchiya, H. Ueda, S. Izumi and E. Ochi	2024	Effects of single and repeated bouts of flywheel exercise on jump performance and muscle damage in athletes and non athletes	No control group
Silva, D. D., A. R. P. Ferreira, F. J. Aidar, D. G. de Matos, E. Kalinine, M. E. Da Silva-Grigoletto and R. F. de Souza	2021	Post-Activation Potentiation Effect after Acute Plyometric Exercises on the Performance of Long Jumpers	The intervention methods are inconsistent.
Silva, R. A. S., F. L. Silva, F. A. Pinheiro, P. F. M. Souza, D. A. Boullosa and F. O. Pires	2014	ACUTE PRIOR HEAVY STRENGTH EXERCISE BOUTS IMPROVE THE 20-KM CYCLING TIME TRIAL PERFORMANCE	No corresponding indicators
Silvestre, R., W. J. Kraemer, C. West, D. A. Judelson, B. A. Spiering, J. L. Vingren, D. L. Hatfield, J. M. Anderson and C. M. Maresh	2006	Body composition and physical performance during a National Collegiate Athletic Association Division I men's soccer season	The topic is irrelevant.
Silvestre, R., W. J. Kraemer, C. West, D. A. Judelson, B. A. Spiering, J. L. Vingren, D. L. Hatfield, J. M. Anderson and C. M. Maresh	2006	BODY COMPOSITION AND PHYSICAL PERFORMANCE DURING A NATIONAL COLLEGIATE ATHLETIC ASSOCIATION DIVISION IMEN'S SOCCER SEASON	No control group
Simitzi, V. E., A. Tsoukos, I. N. Kostikiadis, C. A. Parotsidis, C. Paizis, G. P. Nassis and S. K. Methenitis	2021	THE ACUTE EFFECTS OF DIFFERENT HIGH-INTENSITY CONDITIONING ACTIVITIES ON SPRINT PERFORMANCE DIFFER BETWEEN SPRINTERS OF DIFFERENT STRENGTH AND POWER CHARACTERISTICS	The intervention methods are inconsistent.
Sindel, D., O. Coban, A. Ketenci and A. Oral	2014	The effect of high intensity jumping exercises on bone mineral density in sedentary young males aged between 18 and 25 years	No control group
Sirieiro, P., I. Nasser, W. C. Dobbs, J. M. Willardson and H. Miranda	2021	The Effect of Set Configuration and Load on Post-Activation Potentiation on Vertical Jump in Athletes	Non-acute experiment
Smart, J., K. McCurdy, B. Miller and R. Pankey	2011	The Effect of Core Training on Tennis Serve Velocity	No corresponding indicators
Smith, J. C., A. C. Fry, L. W. Weiss, Y. H. Li and S. J. Kinzey	2001	The effects of high-intensity exercise on a 10-second sprint cycle test	No corresponding indicators
Sotiropoulos, K., I. Smilios, M. Christou, K. Barzouka, A. Spaias, H. Douda and S. P. Tokmakidis	2010	Effects of warm-up on vertical jump performance and muscle electrical activity using half-squats at low and moderate intensity	No control group
Sotiropoulos, K., I. Smilios, H. Douda, M. Christou and S. P. Tokmakidis	2014	Contrast Loading: Power Output and Rest Interval Effects on Neuromuscular Performance	The intervention methods are inconsistent.
Souron, R., A. Zambelli, L. Espeit, T. Besson, D. J. Cochrane and T. Lapole	2019	Active versus local vibration warm-up effects on knee extensors stiffness and neuromuscular performance of healthy young males	The intervention methods are inconsistent.
Soussi, B., T. Horváth, Z. Lacza and M. Ambrus	2025	The Effect of the FIFA 11+ Warm-Up Program on Knee Instability and Motor Performance in Male Youth Soccer Players	The intervention methods are inconsistent.
Soussi, B., T. Horváth, Z. Lacza and M. Ambrus	2025	The Effect of the FIFA 11+Warm-Up Program on Knee Instability and Motor Performance in Male Youth Soccer Players	The intervention methods are inconsistent.
Souza, D., A. G. Silva, A. Vale, A. Pessoni, L. Galv?o, M. A. Araújo, C. de Paula Júnior, C. Vieira, A. Vieira and P. Gentil	2024	Effect of warm-up protocols using lower and higher loads on multiple-set back squat volume-load	No corresponding indicators
Souza, V. A., R. V. Barreto, G. B. Mantovani, C. C. Greco, B. S. Denadai, K. Nosaka and L. C. R. Lima	2023	Effects of Loaded Plyometric Exercise on Post-Activation Performance Enhancement of Countermovement Jump in Sedentary Men	The full text cannot be obtained.
Spadafora, M., F. Quinzi, C. G. Lia, F. Greco, K. Folino, L. F. Cosco and G. P. Emerenziani	2024	Acute Whole-Body Vibration Does Not Alter Passive Muscle Stiffness in Physically Active Males	The intervention methods are inconsistent.					A	The topic is irrelevant.			Include in the analysis
Sparkes, W., A. N. Turner, M. Weston, M. Russell, M. J. Johnston and L. P. Kilduff	2020	The effect of training order on neuromuscular, endocrine and mood response to small-sided games and resistance training sessions over a 24-h period	The intervention methods are inconsistent.					B	The intervention methods are inconsistent.
Spieszny, M., R. Trybulski, P. Biel, A. Zaj?c and M. Krzysztofik	2022	Post-Isometric Back Squat Performance Enhancement of Squat and Countermovement Jump	Include in the analysis					C	No control group
Spreuwenberg, L. P., W. J. Kraemer, B. A. Spiering, J. S. Volek, D. L. Hatfield, R. Silvestre, J. L. Vingren, M. S. Fragala, K. H?kkinen, R. U. Newton, C. M. Maresh and S. J. Fleck	2006	Influence of exercise order in a resistance-training exercise session	No corresponding indicators					D	Non-acute experiment
Spudic, D., J. Dakskobler and I. Stirn	2023	DIFFERENCES IN POST-ACTIVATION POTENTIATION AND POST-ACTIVATION PERFORMANCE ENHANCEMENT BETWEEN FLYWHEEL AND BARBELL SQUAT PROTOCOLS	Include in the analysis					E	No corresponding indicators
Stastny, P., D. Kolinger, A. Pisz, M. Wilk, J. Petruzela and M. Krzysztofik	2024	Effects of Eccentric Speed during Front Squat Conditioning Activity on Post-activation Performance Enhancement of Hip and Thigh Muscles	The intervention methods are inconsistent.					F	The full text cannot be obtained.
Stemm, J. D. and B. H. Jacobson	2007	Comparison of land- and aquatic-based plyometric training on vertical jump performance	The intervention methods are inconsistent.						Review literature
Stevenson, M. W., J. M. Warpeha, C. C. Dietz, R. M. Giveans and A. G. Erdman	2010	Acute effects of elastic bands during the free-weight barbell back squat exercise on velocity, power, and force production	The intervention methods are inconsistent.						Data missing
Stewart, D., A. Macaluso and G. De Vito	2003	The effect of an active warm-up on surface EMG and muscle performance in healthy humans	The intervention methods are inconsistent.						Repeated literature
Straughn, M. K., C. C. Dake, L. M. Cosio-Lima, C. D. Addie, K. B. Rank, S. D. Flores and L. E. Brown	2019	Acute Post-Activation Potentiation Effects of Heavy High-Pulls on Clean Performance	The intervention methods are inconsistent.
Strokosch, A., L. Louit, L. Seitz, R. Clarke and J. D. Hughes	2018	Impact of Accommodating Resistance in Potentiating Horizontal-Jump Performance in Professional Rugby League Players	No corresponding indicators
Stuart, A., T. Vetrovsky, K. C. Cochrane-Snyman, A. Vieira and J. J. Tufano	2025	Investigating the Consistency in Countermovement Jump Performance After High-Velocity and High-Force PAPE: A Multiday Analysis	The intervention methods are inconsistent.
Studnicki, R., U. Tomaszewicz, R. Hansdorfer-Korzon and A. Kawczynski	2025	Acute effects of diagonal mobilization and Nordic hamstring curls on the physical performance in youth soccer players: A randomized multi-arm study design	The intervention methods are inconsistent.
Studnicki, R., U. Tomaszewicz, R. Hansdorfer-Korzon and A. Kawczyński	2025	Acute effects of diagonal mobilization and Nordic hamstring curls on the physical performance in youth soccer players: A?randomized multi-arm study design	The intervention methods are inconsistent.
Suchomel, T. J., C. J. Cantwell, B. A. Campbell, Z. S. Schroeder, L. K. Marshall and C. B. Taber	2024	Braking and Propulsion Phase Characteristics of Traditional and Accentuated Eccentric Loaded Back Squats	No control group
Suchomel, T. J., H. S. Lamont and G. L. Moir	2016	Understanding Vertical Jump Potentiation: A Deterministic Model	Review literature
Suchomel, T. J., S. Nimphius and M. H. Stone	2016	The Importance of Muscular Strength in Athletic Performance	The intervention methods are inconsistent.
Suchomel, T. J., K. Sato, B. H. DeWeese, W. P. Ebben and M. H. Stone	2016	Potentiation Effects of Half-Squats Performed in a Ballistic or Nonballistic Manner	The intervention methods are inconsistent.
Suchomel, T. J., K. Sato, B. H. DeWeese, W. P. Ebben and M. H. Stone	2016	POTENTIATION FOLLOWING BALLISTIC AND NONBALLISTIC COMPLEXES: THE EFFECT OF STRENGTH LEVEL	The intervention methods are inconsistent.
Suchomel, T. J., K. Sato, B. H. DeWeese, W. P. Ebben and M. H. Stone	2016	Relationships Between Potentiation Effects After Ballistic Half-Squats and Bilateral Symmetry	The intervention methods are inconsistent.
Suchomel, T. J. and M. H. Stone	2017	The Relationships between Hip and Knee Extensor Cross-Sectional Area, Strength, Power, and Potentiation Characteristics	The topic is irrelevant.
Sun, D. and T. Yang	2023	Semi-Squat Exercises with Varying Levels of Arterial Occlusion Pressure during Blood Flow Restriction Training Induce a Post-Activation Performance Enhancement and Improve Vertical Height Jump in Female Football Players	The intervention methods are inconsistent.
Sun, S., Y. Yu, Y. Niu, M. Ren, J. Wang and M. Zhang	2024	Post-activation performance enhancement of flywheel and traditional squats on vertical jump under individualized recovery time	Include in the analysis
sv6r, R. B. R.	2019	Influence of isolated strength training and dual task strength training for the elderly: morphofunctional, cognitive adaptations and blood concentrations of brain-derived neurotrophic factor	The topic is irrelevant.
Sygulla, K. S. and C. J. Fountaine	2014	Acute Post-Activation Potentiation Effects in NCAA Division II Female Athletes	No corresponding indicators
Takeshima, N., M. E. Rogers, M. M. Islam, T. Yamauchi, E. Watanabe and A. Okada	2004	Effect of concurrent aerobic and resistance circuit exercise training on fitness in older adults	The intervention methods are inconsistent.
Tallis, J., M. J. Duncan, N. D. Clarke, R. O. Morris and R. A. Tamilio	2024	Are caffeine effects equivalent between different modes of administration: the acute effects of 3 mg.kg?1 caffeine on the muscular strength and power of male university Rugby Union players	The intervention methods are inconsistent.
Tallis, J., M. J. Duncan, N. D. Clarke, R. O. Morris and R. A. Tamilio	2024	Are caffeine effects equivalent between different modes of administration: the acute effects of 3 mg.kg(-1) caffeine on the muscular strength and power of male university Rugby Union players	The intervention methods are inconsistent.
Tallis, J., J. D. Michael, D. C. Neil, R. O. Morris and A. T. Ryan	2024	Are caffeine effects equivalent between different modes of administration: the acute effects of 3 mg.kg-1 caffeine on the muscular strength and power of male university Rugby Union players	The intervention methods are inconsistent.
Talpey, S. W., W. B. Young and N. Saunders	2014	The acute effects of conventional, complex, and contrast protocols on lower-body power	No control group
Talpey, S. W., W. B. Young and N. Saunders	2016	Is nine weeks of complex training effective for improving lower body strength, explosive muscle function, sprint and jumping performance?	Non-acute experiment
Tamilio, R. A., N. D. Clarke, M. J. Duncan, R. O. Morris and J. Tallis	2022	How Repeatable Is the Ergogenic Effect of Caffeine? Limited Reproducibility of Acute Caffeine (3 mg.kg?1) Ingestion on Muscular Strength, Power, and Muscular Endurance	The intervention methods are inconsistent.
Tangen, D. S., S. R. Nielsen, K. J. Kolnes and J. Jensen	2020	Caffeine Increases Vertical Jumping Height in Young Trained Males Before But Not After a Maximal Effort Strength Training Session	The intervention methods are inconsistent.
Tartibian, B., N. Azadpour, R. Eslami and S. M. A. Khayat	2023	Home-based exercise alters pulmonary function and cellular stress markers in overweight middle-aged men during covid-19 Home quarantine	The intervention methods are inconsistent.
Tavares, F., M. Sim?es, B. Matos, T. B. Smith and M. Driller	2020	The Acute and Longer-Term Effects of Cold Water Immersion in Highly-Trained Volleyball Athletes During an Intense Training Block	The topic is irrelevant.
Taylor, K. A., J. D. Wiles, D. D. Coleman, R. Sharma and J. M. O?driscoll	2017	Continuous Cardiac Autonomic and Hemodynamic Responses to Isometric Exercise	The topic is irrelevant.
Tctr	2023	COMPARISON THE EFFECT OF 10-MINUTE SPECIFIC ACTIVE AND STATIC STRETCHING WARM-UP ON OXYGEN CONSUMPTION, CARDIOVASCULAR AND EXERTION IN 5 KM RUNNING	The topic is irrelevant.
Tctr	2024	Mixed Exercise (Breathing & HIIT) Intervention Among Hypertensive Patients In Kartasura Region	The topic is irrelevant.
Tctr	2025	Immediate and training effects of home-based short vs long-lasing static stretching or eccentric exercise on muscle size, muscle strength and function in young males with hamstring tightness	The topic is irrelevant.
Teles, M. C., I. A. T. Fonseca, J. B. Martins, M. M. De Carvalho, M. Xavier, S. J. Costa, N. C. P. De Avelar, V. G. C. Ribeiro, F. S. Salvador, L. Augusto, V. A. Mendonc? and A. C. R. Lacerda	2015	Comparison between whole-body vibration, light-emitting diode, and cycling warm-up on high-intensity physical performance during sprint bicycle exercise	The intervention methods are inconsistent.
Terbalyan, A., K. Miko?ajec, M. Krzysztofik, R. Urbański, J. Jarosz, P. Stastny and M. Spieszny	2025	Effects of overcoming isometric unilateral conditioning activity on subsequent single-leg drop jump in elite and amateur volleyball players: a randomized crossover trial	No control group
Terraza-Rebollo, M. and E. Baiget	2020	Effects of Postactivation Potentiation on Tennis Serve Velocity and Accuracy	No corresponding indicators
Terzis, G., G. Karampatsos, T. Kyriazis, S. A. Kavouras and G. Georgiadis	2012	Acute effects of countermovement jumping and sprinting on shot put performance	The intervention methods are inconsistent.
Terzis, G., K. Spengos, G. Karampatsos, P. Manta and G. Georgiadis	2009	Acute effect of drop jumping on throwing performance	The intervention methods are inconsistent.
Tessitore, A., R. Meeusen, C. Cortis and L. Capranica	2007	Effects of different recovery interventions on anaerobic performances following preseason soccer training	The intervention methods are inconsistent.
Thapa, R. K. and G. Kumar	2023	Does complex contrast training induce higher physical fitness improvement in stronger compared to weaker individuals?	No control group					A	The topic is irrelevant.			Include in the analysis
Thatcher, R., R. Gifford and G. Howatson	2012	THE INFLUENCE OF RECOVERY DURATION AFTER HEAVY RESISTANCE EXERCISE ON SPRINT CYCLING PERFORMANCE	The intervention methods are inconsistent.					B	The intervention methods are inconsistent.
Thomazinho, R. G., A. C. M. Coelho, A. I. Teruyu, G. C. G. Silva, V. M. A. Valad?o and D. F. M. Lobato	2025	Acute effect of Dynamic Tape? application to the gluteus medius muscle on lower limb kinetics in healthy women: A randomized controlled clinical trial	The topic is irrelevant.					C	No control group
Tien, Y. K., T. C. Bin and C. K. Yu	2010	Effects of Vibration Training Combined with Plyometric Training on Muscular Performance and Electromyography	The intervention methods are inconsistent.					D	Non-acute experiment
Till, K. A. and C. Cooke	2009	The effects of postactivation potentiation on sprint and jump performance of male academy soccer players	Data missing					E	No corresponding indicators
Till, M. E., K. E. Bassett, E. J. Beiser, G. L. Medlin, J. M. Szymanski, K. A. Brooks and D. J. Szymanski	2011	Relationship Between Lower Body Power, Body Mass, and Softball-Specific Skills	No corresponding indicators					F	The full text cannot be obtained.
Timon, R., S. Allemano, M. Camacho-Carde?osa, A. Camacho-Carde?osa, I. Martinez-Guardado and G. Olcina	2019	Post-Activation Potentiation on Squat Jump Following Two Different Protocols: Traditional Vs. Inertial Flywheel	Include in the analysis						Review literature
Timon, R., S. Allemano, M. Camacho‐Carde?osa, A. Camacho‐Carde?osa, I. Martinez‐Guardado and G. Olcina	2019	Post‐activation potentiation on squat jump following two different protocols: Traditional vs. inertial flywheel	Repeated literature						Data missing
Titton, A. and E. Franchini	2017	Postactivation potentiation in elite young soccer players	No control group						Repeated literature
Tobin, D. P. and E. Delahunt	2014	The acute effect of a plyometric stimulus on jump performance in professional rugby players	The intervention methods are inconsistent.
Tomlinson, K., K. Hansen, D. Helzer, Z. H. Lewis, M. McCauley, W. Pritchard, J. Rivera, E. Silvestri, M. Quila, M. Yi, E. Zeitz and E. Jo	2021	Effects Of Loaded Plyometric Exercise On Subsequent Sprint Performance In Collegiate Track Athletes	The intervention methods are inconsistent.
Tomlinson, K. A., K. Hansen, D. Helzer, Z. H. Lewis, W. D. Leyva, M. McCauley, W. Pritchard, E. Silvestri, M. Quila, M. Yi and E. Jo	2020	The Effects of Loaded Plyometric Exercise during Warm-Up on Subsequent Sprint Performance in Collegiate Track Athletes: A Randomized Trial	The intervention methods are inconsistent.
Trivi?o, A. R., C. Díaz-Romero, J. J. Martin-Olmedo, P. Jiménez-Martínez, C. Alix-Fages, M. Cwiklinska, D. Pérez and L. Jurado-Fasoli	2025	Acute effects of intra-training carbohydrate ingestion in CrossFit? trained adults: a randomized, triple-blind, placebo-controlled crossover trial	The topic is irrelevant.
Trybulski, R., P. Makar, D. I. Alexe, S. Stanciu, R. Piwowar, M. Wilk and M. Krzysztofik	2022	Post-Activation Performance Enhancement: Save Time With Active Infra-Complex Recovery Intervals	The intervention methods are inconsistent.
Trybulski, R., P. Makar, D. I. Alexe, S. Stanciu, R. Piwowar, M. Wilk and M. Krzysztofik	2022	Post-Activation Performance Enhancement: Save Time With Active Intra-Complex Recovery Intervals	The intervention methods are inconsistent.
Tsai, M. T., Y. J. Shiu, C. C. Ho, C. H. Chen and C. H. Chiu	2024	Effects of Caffeinated Chewing Gum on Ice Hockey Performance after Jet Lag Intervention: Double-Blind Crossover Trial	The intervention methods are inconsistent.
Tseng, K. W., J. R. Chen, J. J. Chow, W. C. Tseng, G. Condello, H. L. Tai and S. K. Fu	2021	Post-activation Performance Enhancement after a Bout of Accentuated Eccentric Loading in Collegiate Male Volleyball Players	The intervention methods are inconsistent.
Tsimahidis, K., C. Galazoulas, D. Skoufas, G. Papaiakovou, E. Bassa, D. Patikas and C. Kotzamanidis	2010	THE EFFECT OF SPRINTING AFTER EACH SET OF HEAVY RESISTANCE TRAINING ON THE RUNNING SPEED AND JUMPING PERFORMANCE OF YOUNG BASKETBALL PLAYERS	The intervention methods are inconsistent.
Tsolakis, C., G. C. Bogdanis, A. Nikolaou and E. Zacharogiannis	2011	Influence of type of muscle contraction and gender on postactivation potentiation of upper and lower limb explosive performance in elite fencers	No control group
Tsolakis, C., A. Douvis, G. Tsigganos, E. Zacharogiannis and A. Smirniotou	2010	Acute Effects of Stretching on Flexibility, Power and Sport Specific Performance in Fencers	The intervention methods are inconsistent.
Tsoukos, A., G. C. Bogdanis, G. Terzis and P. Veligekas	2016	Acute Improvement of Vertical Jump Performance After Isometric Squats Depends on Knee Angle and Vertical Jumping Ability	Include in the analysis
Tsoukos, A., M. Tsoukala, D. M. Papadimitriou, G. Terzis and G. C. Bogdanis	2025	Acute Effects of Low vs. High Inertia During Flywheel Deadlifts with Equal Force Impulse on Vertical Jump Performance	Include in the analysis
Tsoukos, A., M. Wilk, M. Krzysztofik, A. Zajac and G. C. Bogdanis	2024	Acute Effects of Fast vs. Slow Bench Press Repetitions with Equal Time Under Tension on Velocity, sEMG Activity, and Applied Force in the Bench Press Throw	The intervention methods are inconsistent.
Tsourlou, T., A. Benik, K. Dipla, A. Zafeiridis and S. Kellis	2006	The effects of a twenty-four-week aquatic training program on muscular strength performance in healthy elderly women	The intervention methods are inconsistent.
Tsourlou, T., A. Benik, K. Dipla, A. Zafeiridis and S. Kellis	2006	THE EFFECTS OF A TWENTY-FOUR--WEEK AQUATIC TRAINING PROGRAM ON MUSCULAR STRENGTH PERFORMANCE IN HEALTHY ELDERLY WOMEN	Non-acute experiment
Türkarslan, B. and G. Deliceoglu	2024	The Effects of the French Contrast method on Soccer Player's Jumping, Sprinting and Balance Performance	Non-acute experiment
Turki, O., A. Chaouachi, E. J. Drinkwater, M. Chtara, K. Chamari, M. Amri and D. G. Behm	2011	Ten minutes of dynamic stretching is sufficient to potentiate vertical jump performance characteristics	The intervention methods are inconsistent.
Turki-Belkhiria, L., A. Chaouachi, O. Turki, H. Chtourou, M. Chtara, K. Chamari, M. Amri and D. G. Behm	2014	Eight weeks of dynamic stretching during warm-ups improves jump power but not repeated or single sprint performance	The intervention methods are inconsistent.
Turner, A. P., M. F. Sanderson and L. A. Attwood	2011	THE ACUTE EFFECT OF DIFFERENT FREQUENCIES OF WHOLE-BODY VIBRATION ON COUNTERMOVEMENT JUMP PERFORMANCE	The intervention methods are inconsistent.
Ulrich, G. and M. Parstorfer	2017	Effects of Plyometric Versus Concentric and Eccentric Conditioning Contractions on Upper-Body Postactivation Potentiation	The intervention methods are inconsistent.
Urbański, R., P. Biel, S. Kot, D. Perenc, P. Aschenbrenner, P. Stastny and M. Krzysztofik	2023	Impact of active intra-complex rest intervals on post-back squat versus hip thrust jumping potentiation	The intervention methods are inconsistent.
Vanderka, M., M. Kr?már, K. Longová and S. Walker	2016	Acute Effects of Loaded Half-Squat Jumps on Sprint Running Speed in Track and Field Athletes and Soccer Players	No corresponding indicators
Vargas-Molina, S., U. Salgado-Ramírez, I. Chulvi-Medrano, L. Carbone, S. Maroto-Izquierdo and J. Benítez-Porres	2021	Comparison of post-activation performance enhancement (PAPE) after isometric and isotonic exercise on vertical jump performance	The intervention methods are inconsistent.
Veen, J., M. Corbett and A. Renfree	2020	Maximal sprints within the warm-up does not affect pacing or performance in a 10 km cycle time trial	The topic is irrelevant.
Velasque, R., D. Paulucio, R. L. Alvarenga, C. G. Santos, T. K. Serpa, M. Machado, A. J. Koch, L. Alonso and F. A. Pompeu	2020	Could static stretching decrease anaerobic power in young soccer players?	The intervention methods are inconsistent.
Venier, S., J. Grgic and P. Mikulic	2019	Acute Enhancement of Jump Performance, Muscle Strength, and Power in Resistance-Trained Men After Consumption of Caffeinated Chewing Gum	The intervention methods are inconsistent.
Vera, J., A. García-Ramos, R. Jiménez and D. Cárdenas	2017	The acute effect of strength exercises at different intensities on intraocular pressure	The intervention methods are inconsistent.
Vilaca-Alves, J., P. S. Magalhaes, C. V. Rosa, V. M. Reis, N. D. Garrido, R. Payan-Carreira, G. R. Neto, P. B. Costa, C. Cortis, A. Fusco and C. Foster	2023	Acute Hormonal Responses to Multi-Joint Resistance Exercises with Blood Flow Restriction	The intervention methods are inconsistent.
Villalon-Gasch, L., J. M. Jimenez-Olmedo, S. Sebastia-Amat and B. Pueo	2020	Squat-based post-activation potentiation improves the vertical jump of elite female volleyball players	Include in the analysis
Villalon-Gasch, L., A. Penichet-Tomas, S. Sebastia-Amat, B. Pueo and J. M. Jimenez-Olmedo	2022	Postactivation Performance Enhancement (PAPE) Increases Vertical Jump in Elite Female Volleyball Players	Include in the analysis
Waddingham, D. P., A. Millyard, S. D. Patterson and J. Hill	2021	Effect of Ballistic Potentiation Protocols on Elite Sprint Swimming: Optimizing Performance	No corresponding indicators
Walker, S., J. P. Ahtiainen and K. H?kkinen	2010	Acute neuromuscular and hormonal responses during contrast loading: effect of 11 weeks of contrast training	Non-acute experiment
Walker, S., K. H?kkinen, R. Virtanen, S. Mane, B. Bachero-Mena and F. Pareja-Blanco	2022	Acute neuromuscular and hormonal responses to 20 versus 40% velocity loss in males and females before and after 8 weeks of velocity-loss resistance training	Non-acute experiment
Walker, S., K. H?kkinen, R. Virtanen, S. Mane, B. Bachero-Mena and F. Pareja-Blanco	2022	Acute neuromuscular and hormonal responses to 20?versus 40% velocity loss in males and females before and after 8?weeks of velocity-loss resistance training	Non-acute experiment
Walker, S., K. H?kkinen, R. Virtanen, S. Mane, B. Bachero‐Mena and F. Pareja‐Blanco	2022	Acute neuromuscular and hormonal responses to 20?versus 40% velocity loss in males and females before and after 8?weeks of velocity‐loss resistance training	Non-acute experiment
Walker, S., R. S. Taipale, K. Nyman, W. J. Kraemer and K. H?kkinen	2011	Neuromuscular and Hormonal Responses to Constant and Variable Resistance Loadings	No corresponding indicators
Wallenta, C., U. Granacher, M. Lesinski, C. Schünemann and T. Mühlbauer	2016	Effects of Complex Versus Block Strength Training on the Athletic Performance of Elite Youth Soccer Players	Non-acute experiment					A	The topic is irrelevant.			Include in the analysis
Walter, A. A., T. J. Herda, E. D. Ryan, P. B. Costa, K. M. Hoge, T. W. Beck, J. R. Stout and J. T. Cramer	2009	Acute effects of a thermogenic nutritional supplement on cycling time to exhaustion and muscular strength in college-aged men	The intervention methods are inconsistent.					B	The intervention methods are inconsistent.
Wang, B., B. Wu, Y. Yang, M. Cai, S. Li and H. Peng	2024	Neuromuscular and balance adaptations following acute stretching exercise: a randomized control trial	The intervention methods are inconsistent.					C	No control group
Wang, C. C., C. C. Fang, Y. H. Lee, M. T. Yang and K. H. Chan	2018	Effects of 4-Week Creatine Supplementation Combined with Complex Training on Muscle Damage and Sport Performance	The intervention methods are inconsistent.					D	Non-acute experiment
Wang, C. C., S. C. Lin, S. C. Hsu, M. T. Yang and K. H. Chan	2017	Effects of Creatine Supplementation on Muscle Strength and Optimal Individual Post-Activation Potentiation Time of the Upper Body in Canoeists	The intervention methods are inconsistent.					E	No corresponding indicators
Wang, C. C., M. T. Yang, K. H. Lu and K. H. Chan	2016	The Effects of Creatine Supplementation on Explosive Performance and Optimal Individual Postactivation Potentiation Time	The intervention methods are inconsistent.					F	The full text cannot be obtained.
Wang, S. Y., C. H. Chiu, C. H. Hsu, C. C. Chou, S. M. Hsu, L. B. Shapu, T. C. Chao and C. H. Chen	2022	Acute Effects of Wearing Different Surgical Face Masks during High-Intensity, Short-Rest Resistance Exercise on Cardiorespiratory and Pulmonary Function and Perceptual Responses in Weightlifters	The topic is irrelevant.						Review literature
Wang, X. X., H. T. Zhai and H. W. Wei	2025	Acute Effects of Different Intensities of Flywheel Half Squat Based on Velocity on Vertical Jump Performance in High-Level Athletes	No control group						Data missing
Watkins, P. H. and G. Richards	2010	Acute effects of variable resistance exercise on force and power characteristics during the back squat exercise	No control group						Repeated literature
Weber, K. R., L. E. Brown, J. W. Coburn and S. M. Zinder	2008	Acute effects of heavy-load squats on consecutive squat jump performance	No control group
Weiss, L. W., H. D. Coney and F. C. Clark	1999	Differential functional adaptations to short-term low-, moderate-, and high-repetition weight training	Non-acute experiment
Werfelli, H., R. Hammami, M. A. Selmi, W. Selmi, G. Gabrilo, C. C. T. Clark, M. Duncan, D. Sekulic, U. Granacher and H. Rebai	2021	Acute Effects of Different Plyometric and Strength Exercises on Balance Performance in Youth Weightlifters	The intervention methods are inconsistent.
West, D., D. Cunningham, H. Bevan, B. Crewther, C. Cook and L. Kilduff	2013	Influence of active recovery on professional rugby union player's ability to harness postactivation potentiation	No control group
West, D. J., D. J. Cunningham, B. T. Crewther, C. J. Cook and L. P. Kilduff	2013	Influence of Ballistic Bench Press on Upper Body Power Output in Professional Rugby Players	The intervention methods are inconsistent.
Wilk, M., R. Trybulski, M. Krzysztofik, G. Wojdala, Y. Campos, A. Zajac, E. Lulińska and P. Stastny	2021	Acute Effects of Different Blood Flow Restriction Protocols on Bar Velocity During the Squat Exercise	Non-acute experiment
Williams, M. D., A. Hammond and J. Moran	2023	Beyond athletic development: The effects of parkour-based versus conventional neuromuscular exercises in pre-adolescent basketball players	The intervention methods are inconsistent.
Wilson, J. M., R. P. Lowery, J. M. Joy, J. P. Loenneke and M. A. Naimo	2013	Practical blood flow restriction training increases acute determinants of hypertrophy without increasing indices of muscle damage	No corresponding indicators
Wingfield, K.	2013	Neuromuscular Training to prevent knee injuries in adolescent female soccer players	The topic is irrelevant.
Wing-Yun, B., H. C.-K. Chan, P. S.-H. Yung and K.-M. Chan	2016	P-101?Can single-leg squat become a fitness performance screening tool?	The intervention methods are inconsistent.
Winwood, P. W., L. R. Posthumus, J. B. Cronin and J. W. L. Keogh	2016	The Acute Potentiating Effects of Heavy Sled Pulls on Sprint Performance	The intervention methods are inconsistent.
Witmer, C. A., S. E. Davis and G. L. Moir	2010	The acute effects of back squats on vertical jump performance in men and women	Data missing
W?odarczyk, M., A. Kantanista, K. Kusy, J. Zieliński and B. Pospieszna	2020	Practical analysis of the metabolic response to a resistance training session in male and female sprinters	No corresponding indicators
Wong, H., J. Gentles, C. Bazyler and M. Ramsey	2021	Exploring the Utility of Performing a Down Set as a Postactivation Potentiation Strategy	No corresponding indicators
Wu, C. M., M. H. Lee, W. Y. Wang and Z. Y. Cai	2021	Acute Effects of Intermittent Foot Cooling on 1 RM Leg Press Strength in Resistance-Trained Men: A Pilot Study	The topic is irrelevant.
Wyland, T. P., J. D. Van Dorin and G. F. C. Reyes	2015	POSTACTIVATION POTENTATION EFFECTS FROM ACCOMMODATING RESISTANCE COMBINED WITH HEAVY BACK SQUATS ON SHORT SPRINT PERFORMANCE	No corresponding indicators
Xie, H., W. Zhang, X. Chen, J. He, J. Lu, Y. Gao, D. Li, G. Li, H. Ji and J. Sun	2022	Flywheel eccentric overload exercises versus barbell half squats for basketball players: Which is better for induction of postactivation performance enhancement?	Include in the analysis
Xie, H., W. Zhang, X. Chen, J. He, J. Lu, Y. Gao, D. Li, G. Li, H. Ji and J. Sun	2022	Flywheel eccentric overload exercises versus barbell half squats for basketball players: Which is better for induction of post-activation performance enhancement?	Repeated literature
Xie, L., W. Qu, J. Dai, J. Xu, W. Zhang, J. Sun, W. Song and D. Li	2024	The impact of flywheel resistance squat training on lower limb strength in female college basketball players	Non-acute experiment
y8kjq, R. B. R.	2019	Effects of Functional and Traditional Training on indicators of physical fitness, quality of life and cardiovascular health in the elderly	The intervention methods are inconsistent.
Yamauchi, J. and K. Koyama	2021	Influence of prophylactic ankle support on peak power of lower-limb performance	The topic is irrelevant.
Yang, C., L. Shi, Y. Lu, H. Wu and D. Yu	2024	Post-activation Performance Enhancement of Countermovement Jump after Drop Jump versus Squat Jump Exercises in Elite Rhythmic Gymnasts	The intervention methods are inconsistent.
Yang, S. T., P. Zhang, M. Sevilla-Sanchez, D. Zhou, J. Cao, J. J. He, B. H. Gao and E. Carballeira	2022	Low-Load Blood Flow Restriction Squat as Conditioning Activity Within a Contrast Training Sequence in High-Level Preadolescent Trampoline Gymnasts	Non-acute experiment、The intervention methods are inconsistent.
Yang, T. J., Y. J. Shiu, C. H. Chen, S. Y. Yu, Y. Y. Hsu and C. H. Chiu	2024	Carbohydrate Mouth Rinses before Exercise Improve Performance of Romanian Deadlift Exercise: a Randomized Crossover Study	The topic is irrelevant.
Yang, W. W., L. W. Chou, W. H. Chen, T. Y. Shiang and C. Liu	2017	Dual-frequency whole body vibration enhances vertical jumping and change-of-direction ability in rugby players	The intervention methods are inconsistent.
Yang, W. W., C. Liu and T. Y. Shiang	2017	Warm-up effects from concomitant use of vibration and static stretching after cycling	The intervention methods are inconsistent.
Yen Yeh, T., H. M. Wimmenauer, H. S. Lamont and J. C. Smith	2024	Acute Effect of Heavy Load Back Squat and Foam Rolling on Vertical Jump Performance	The intervention methods are inconsistent.
Yetter, M. and G. L. Moir	2008	The acute effects of heavy back and front squats on speed during forty-meter sprint trials	The intervention methods are inconsistent.
Yi, W., C. Chen, Z. Zhou, W. Cui and D. Wang	2022	Acute effects of ballistic versus heavy-resistance exercises on countermovement jump and rear-hand straight punch performance in amateur boxers	No control group
Yildiz, S., E. Gelen, M. ?illi, H. Karaca, G. Kayihan, A. Ozkan and C. Sayaca	2020	Acute effects of static stretching and massage on flexibility and jumping performance	The intervention methods are inconsistent.
Yuan, Z., K. Liao, Y. Zhang, M. Han, C. Bishop, Z. Chen, X. Zhang, G. Zhang and Y. Li	2023	Optimal velocity loss threshold for inducing post activation potentiation in track and field athletes	No control group
Zàar, A., R. S. Meirelles, F. Matos, R. Poderoso, P. Cartaxo Pereira, T. H. de Araújo Sales, F. J. Saavedra and J. Vila?a Alves	2019	Do the drop jumps provide a post-activation potential?	The intervention methods are inconsistent.
Zankavets, U.	2025	Influence of an ice hockey game on power and speed-strength abilities of professional ice hockey players	The topic is irrelevant.
Zhang, J. J., R. H. Zhou, N. N. Zhao, Y. M. Li, H. Y. Liu, W. X. Zhang and W. X. Guo	2023	Acute effects of blood flow restriction with whole-body vibration on sprint, muscle activation and metabolic accumulation in male sprinters	The intervention methods are inconsistent.
Zhang, Q., R. Trama, A. Fouré and C. A. Hautier	2020	The Immediate Effects of Self-Myofacial Release on Flexibility, Jump Performance and Dynamic Balance Ability	The intervention methods are inconsistent.					A	The topic is irrelevant.			Include in the analysis
Zhang, Q., L. Zhang, B. Yan and O. Girard	2023	Neuromechanical Consequences of Eccentric Load Reduction During the Performance of Weighted Jump Squats	The intervention methods are inconsistent.					B	The intervention methods are inconsistent.
Zheng, Z., Y. Wang, H. Wei, J. Zhang, B. Yan and O. Girard	2024	Effects of external limb compression and/or low-load resistance exercise on post-activation performance enhancement during countermovement jumps	The intervention methods are inconsistent.					C	No control group
Zheng, Z., Y. Wang, H. Wei, J. Zhang, B. Yan and O. Girard	2024	Effects of external limb compression and/or low‐load resistance exercise on post‐activation performance enhancement during countermovement jumps	The intervention methods are inconsistent.					D	Non-acute experiment
Zhou, L. M. F., Y. N. Tan, J. Y. Gan, C. L. Li, D. P. Bao and J. H. Zhou	2024	Complex training with blood flow restriction increases power output and bar velocity during half-squat jump: a pilot randomized controlled study	Non-acute experiment					E	No corresponding indicators
Zhou, Y., H. Zhai and H. Wei	2024	Acute Effects of Transcranial Direct Current Stimulation Combined with High-Load Resistance Exercises on Repetitive Vertical Jump Performance and EEG Characteristics in Healthy Men	The intervention methods are inconsistent.					F	The full text cannot be obtained.
Zhou, Z., P. G. Morou?o, A. A. Dalamitros, C. Chen, W. Cui, R. Wu and J. Wang	2024	Effects of two warm-up protocols on isokinetic knee strength, jumping ability and sprint swimming performance in competitive swimmers	The intervention methods are inconsistent.						Review literature
?ivanovi?, V.	2022	The effects of different conditioning contraction protocols of post-activation performance enhancement on variables of eccentric phases and concentric phase of vertical jumps	Non-acute experiment						Data missing
Zois, J., D. Bishop and R. Aughey	2010	Effectsof high-intensity short-duration warm-ups during a football-specific fatigue protocol	The topic is irrelevant.						Repeated literature
Zois, J., D. Bishop and R. Aughey	2015	High-intensity warm-ups: effects during subsequent intermittent exercise	The intervention methods are inconsistent.
Zois, J., D. Bishop, I. Fairweather, K. Ball and R. J. Aughey	2013	High-intensity re-warm-ups enhance soccer performance	The intervention methods are inconsistent.
Zois, J., D. J. Bishop, K. Ball and R. J. Aughey	2011	High-intensity warm-ups elicit superior performance to a current soccer warm-up routine	No corresponding indicators
Zylberberg, T., R. Martins, S. A. Pettersen, J. Afonso and I. Baptista	2024	Acute responses to a potentiation warm-up protocol on sprint and change of direction in female football players: a randomized controlled study	No corresponding indicators
郭文霞, 曲淑华, 孔振兴 and 梁美富	2018	以时域特征为视角的骨骼肌激活后增强效应	No control group
Actrn	2011	Muscle power training in Parkinson’s disease	The full text cannot be obtained.
Actrn	2013	The effects of an in-season rehabilitation program on patellar tendon pain in jumping athletes	The full text cannot be obtained.
Actrn	2013	Strength training increases spontaneous physical activity in boys – a randomized controlled study	The full text cannot be obtained.
Actrn	2014	Can protein improve glucose tolerance in older adults with type-2 diabetes??	The full text cannot be obtained.
Actrn	2014	Effects of kinesio taping on skill-related physical fitness and muscle activity following neuromuscular fatigue: a randomized-controlled trial	The full text cannot be obtained.
Actrn	2015	Development and validation of basketball and netball specific injury prevention tools	The full text cannot be obtained.
Actrn	2015	Exercise for Mental Health in Medical Students: the UNSW MedEx Project	The full text cannot be obtained.
Actrn	2016	Bodyweight neuromuscular training and lower limbs injuries in female basketball players	The full text cannot be obtained.
Actrn	2016	A double-blind, randomised, placebo-controlled interventional study to evaluate the effect of orally-dosed herbal extract, Testofen (Trigonella foenum-graecum) on muscle strength, endurance and body composition in men aged between 25 and 45 years	The full text cannot be obtained.
Actrn	2016	Effects of 12-week dairy-derived nutritional supplementation combined with physical activity on health and physical function in healthy middle aged women after a 2-week period of reduced activity	The full text cannot be obtained.
Actrn	2016	Modifying risk factors for injury in adolescent cricket pace bowlers with an exercise	The full text cannot be obtained.
Actrn	2016	Vitamin D and Exercise to Improve Physical Function in Older Adults	The full text cannot be obtained.
Actrn	2017	BRAIN Training Trial: balance, Resistance, or INterval Training Trial: a Randomised Controlled Trial of Three Exercise Modalities in Mild Cognitive Impairment	The full text cannot be obtained.
Actrn	2017	Comparing Pre-prostatectomy and Post-prostatectomy Exercise Intervention for Prostate Cancer Patients	The full text cannot be obtained.
Actrn	2017	The effect of post-exercise water immersion on muscular performance in athletes	The full text cannot be obtained.
Actrn	2017	Embedding High Intensity Interval Training (HIIT) into the school day: the Burn 2 Learn pilot trial for senior school students	The full text cannot be obtained.
Actrn	2017	Exercise for diagnosis and treatment of heart dysfunction among breast cancer patients	The full text cannot be obtained.
Actrn	2017	Improving neural function through targeted exercise in older adults	The full text cannot be obtained.
Actrn	2018	A double-blind, randomised, placebo-controlled interventional study to evaluate the effect of orally-dosed herbal extract, Testofen (Trigonella foenum-graecum) on muscle strength, endurance and body composition in women aged between 25 and 45 years	The full text cannot be obtained.
Actrn	2018	A double-blind, randomised, placebo-controlled study to evaluate the effect of orally-dosed LipiSperse curcumin and/or palmitoylethanolamide (PEA) on exercise recovery in healthy males	The full text cannot be obtained.
Actrn	2018	Effect of a high protein milk drink with or without resistance training on muscle mass, muscle strength and functional performance in healthy active older adults	The full text cannot be obtained.
Actrn	2018	The effect of strength and conditioning on running biomechanics and performance	The full text cannot be obtained.
Actrn	2018	High-intensity interval training to counteract the age-related loss of muscle mass in middle-aged adults	The full text cannot be obtained.
Actrn	2018	Is water-based exercise as effective as land-based exercise in improving walking speed and leg muscle strength in stroke survivors?	The full text cannot be obtained.
Actrn	2018	Keto-lifting: the effect of a ketogenic diet on strength performance	The full text cannot be obtained.
Actrn	2019	Comparison of two different recovery strategies on post-exercise blood flow and recovery	The full text cannot be obtained.
Actrn	2020	The IDEAL-EX Project: ideal Exercise for Cardiometabolic Risk in Older Adults	The full text cannot be obtained.
Actrn	2020	Virtual models for delivery of exercise training in Cystic Fibrosis (CF): an evaluation of patient engagement and feasibility	The full text cannot be obtained.
Actrn	2021	Seaweed extract, Fucoidan, as a supplement to support the development of muscle strength and function	The full text cannot be obtained.
Actrn	2022	Acute Effects of Resistance Exercise with Intra-Set Rest in Older Adults	The full text cannot be obtained.
Actrn	2022	Acute Effects of Resistance Training with Cluster Sets in Adults with Charcot-Marie-Tooth Disease	The full text cannot be obtained.
Actrn	2022	The Effect of Exercise Prescription and Delivery in Congenital Heart Disease – The Congenital Heart Fitness Intervention Trial: CH-FIT	The full text cannot be obtained.
Actrn	2022	Effects of the treatment with peripheral electromagnetic stimulation in healthy male soccer players after inducing delayed onset muscle soreness (DOMS) with one hour of resistance exercises with an eccentric component: a randomized controlled trial	The full text cannot be obtained.
Actrn	2022	The Effects of Virtual Reality-Based Therapy on Physical Functions, Physical Activity, and Quality of Life in Children and Adolescents with Cerebral Palsy	The full text cannot be obtained.
Actrn	2022	Exploratory research into the effects of exercise, rhythm and music on Central Auditory Processing Disorder or 'Listening Difficulty' in children	The full text cannot be obtained.
Actrn	2023	Does real-time feedback enhance resistance training outcomes for older adults?	The full text cannot be obtained.
Actrn	2023	The effectiveness of stretching during a warm-up on dance performance	The full text cannot be obtained.
Actrn	2023	Effects of combined arm and leg high-intensity interval training on motor and non-motor symptoms in people with mild to moderate Parkinson's disease: a randomised controlled feasibility trial	The full text cannot be obtained.
Actrn	2023	Effects of transcranial and peripheral magnetic stimulation on quadriceps strength,muscle activation and pain recovery after and intense eccentric exercise causing delayed onset muscle soreness to young athletes	The full text cannot be obtained.
Actrn	2023	Influence of inspiratory muscle fatigue on leg muscles and respiratory capacity	The full text cannot be obtained.
Actrn	2024	Comparing Isometric and Dynamic Resistance Training: impact on Muscle Performance and Body Composition	The full text cannot be obtained.
Actrn	2024	The effect of blood flow restriction exercise on pain perception	The full text cannot be obtained.
Actrn	2024	Effects of Supplementation with Omega-3 and Omega-6 Poly-unsaturated Fatty Acids and Antioxidant Vitamins, Combined with High-Intensity Functional Training, on Exercise Performance and Body Composition in Healthy Young Adults	The full text cannot be obtained.
Actrn	2024	The Effects of Various High-Intensity Combined Resistance and Aerobic Training on Physical and Perceptual Outcomes in Recreationally Active Adults	The full text cannot be obtained.
	2008	High Velocity Resistance Training in Older Men and Women	The topic is irrelevan#The intervention methods are inconsistent.#Non-acute experiment
	2008	Randomized Controlled Trial of Two Combinations of Strength and Sensorimotor Training: Effects on Strength, Power and Balance	The topic is irrelevan#The intervention methods are inconsistent.#Non-acute experiment
	2011	The Effect of High-speed Power Training on Muscle Performance, Function and Pain in Older Adults With Knee OA	The topic is irrelevant.
	2011	POSTER PRESENTATIONS	The topic is irrelevant.
	2014	Genetic Modifiers of Caffeine Intake and Athletic Performance	The topic is irrelevant.
	2015	Effect of 14-days of Reduced Physical Activity on Muscle Function and Size, Inflammatory Profile, and Exercise-induced Activation of Stress Responses in Skeletal Muscle in Healthy Older Males	The topic is irrelevant.
	2016	Response of Osteoarthritis Biomarkers After a Rehabilitation Program	The topic is irrelevant.
	2016	The Study of ELEctronic Cigarette Toxicity in a Human Model in Vivo Model of Inflammation and Vascular Dysfunction (SELECT)	The topic is irrelevant.
	2017	A Comparison of High-intensity Interval Training Protocols on Cardiometabolic Markers, Physical Performance, and Psychosocial Markers in College Females	The topic is irrelevan#The intervention methods are inconsistent.#Non-acute experiment
	2017	Effects of Different Resistance Training Methods on Strength, Motor Control and Executive Functions in Older Adults	The topic is irrelevant.
	2017	Strength Training as a Supplemental Therapy of Androgen Deficiency of the Aging Male (ADAM)	The topic is irrelevant.
	2018	The Comparative Impacts of Power Training and Strength Training Programs on Neuromuscular Performance and Other Physical Measurements in Individuals With Parkinson's Disease	The topic is irrelevan#The intervention methods are inconsistent.#Non-acute experiment
	2018	Effects of Slow-speed Traditional Resistance Training, High-speed Resistance Training and Multicomponent Training With Variable Resistances on Molecular, Body Composition, Neuromuscular, Physical Function and Quality of Life Variables in Older Adults	The topic is irrelevan#The intervention methods are inconsistent.#Non-acute experiment
	2018	Effects of Vibration Foam Rolling and Non-vibration Foam Rolling in Recovery After Exercise Induce Muscle Damage	The topic is irrelevan#The intervention methods are inconsistent.
	2018	The Impact of Age, Genes, Training and History of Tickbourne Disease on Endurance Performance in Elite Endurance Athletes	The topic is irrelevan#The intervention methods are inconsistent.#Non-acute experiment
	2018	Skeletal Muscle Protein Synthesis After Performance of Traditional and Cluster Set Configurations in Resistance-Trained Young Adults	The topic is irrelevan#The intervention methods are inconsistent.#Non-acute experiment
	2018	Women in Cardiac Rehabilitation: Optimizing the Training Response	The topic is irrelevan#The intervention methods are inconsistent.#Non-acute experiment
	2019	Acute Effects of Squat Protocols in Muscular Power, Postural Sway and Tendinous Thickness	The full text cannot be obtained.
	2019	The Effects of Lower Extremity Blood Flow Restriction Training on Power, and Muscle Size	The topic is irrelevan#The intervention methods are inconsistent.#Non-acute experiment
	2019	Efficacy of the Transition of the Foot Strike Pattern From Rearfoot to Midfoot or Forefoot During Running on Pain and Disability in Cadets With Chronic Musculoskeletal Pain	The topic is irrelevan#The intervention methods are inconsistent.#Non-acute experiment
	2019	Evaluation of Chronic Pathologies Impact and Their Treatments on Children and Teen Physical Fitness	The topic is irrelevant.
	2019	Flywheel Squats Versus Free Weight High Load Squats for Explosive Actions in Football	Non-acute experiment
	2019	Immediate Effects of Post-isometric Relaxation and Static Stretching on Quadriceps Muscle During Vertical Jump in Volley Ball and Basketball Players	The topic is irrelevan#The intervention methods are inconsistent.#Non-acute experiment
	2019	Improvements in Maximal Strength Are Not Associated With Improvements in Sprint Time or Jump Height in High-level Female Football Players: A Cluster-randomized Controlled Trial	Non-acute experiment
	2020	Analysis of Ergogenic Potential and Risks Associated With Acute and Chronic Use of Sulphonylureas on Physical Exercise	The topic is irrelevant.
	2020	Effects of a Community-Based Resistance Training Intervention on Independent Functional Performance by Adults With Intellectual Disabilities: A Pilot Randomized Clinical Trial	The topic is irrelevant.
	2020	Effects of Blood Flow Restriction Resistance Training on Muscle Characteristics, Strength and Performance of Professional Soccer Players	The topic is irrelevant.#The intervention methods are inconsistent.#No control group#Non-acute experiment
	2020	The Effects of Bone Health on Landing Mechanics on Patients Post ACL Reconstruction	The topic is irrelevant.
	2020	Immune and Recovery Modulating Impact of Probiotic Supplementation After Intense Resistance Exercise	The topic is irrelevant.
	2020	Strength Training in Hypoxia to Improve Bone and Cardiovascular Health of Elderly	The topic is irrelevant.
	2020	Utilization of Tonal Exercise System to Improve Short- and Long-term Low Back Pain (LBP) Outcomes	The topic is irrelevant.
	2021	The Effects of 8-week Cognitive-motor Training on Proprioception and Postural Control Under Single and Dual Task Conditions in Healthy Older Adults: A Randomized Clinical Trials	The topic is irrelevant.
	2021	Effects of Plyometric Training on Endurance and Explosive Strength in Cricket Players	The intervention methods are inconsistent.#No control group#Non-acute experiment
	2021	The Effects of Topical Cannabidiol Cream on Post-exercise Recovery	The topic is irrelevant.
	2022	Comparing the Effects of Plant Based Protein vs. Whey Protein on Performance and Body Composition of Futsal Players	The topic is irrelevant.
	2022	The Effect of Aerobic Exercise Based Telerehabilitation Program on Upper Extremity Funct?onality, Cognitive Status and Quality of Life in Patients With Survival Breast Cancer	The topic is irrelevant.
	2022	Investigating a Novel Multi-strain Probiotic Supplement on Indices of Exercise Performance and Recovery	The topic is irrelevant.
	2023	Effects of Physical Readiness Training on Speed, Power, and Dynamic Balance in Badminton Players	The intervention methods are inconsistent.#Non-acute experiment
	2023	EXercise Capacity and TRAinability in Type 2 Diabetes (EXTRA-T2D)	The topic is irrelevant.
	2024	Acute Effects of Heat, Cold and Stretching on Knee Proprioception and Vertical Jump	The intervention methods are inconsistent.
	2024	The Effect of Acute Caffeine and Sodium Bicarbonate Supplementation on Upper and Lower Submaximal Resistance Training Performance	The topic is irrelevan#The intervention methods are inconsistent.#Non-acute experiment
	2024	Effect of Acute Caffeine Intake on Muscle Electrical Activity and Muscular Strength, Power, and Endurance Performance	The topic is irrelevant.
	2024	Effects of Lower Limb Concentric Versus Eccentric Dynamic Resistance Training on Agility and Speed in Badminton Players	The topic is irrelevant.#Non-acute experiment
	2024	Effects of Progressive Loading Exercises and Conditioning Exercises on Pain, Range of Motion and Functions in Calf Strain Among Runners	Non-acute experiment
	2024	Evaluating the Effects of Diverse Training Methods on Athletic Performance and Health: A Randomized Crossover Study	The topic is irrelevant.#Non-acute experiment
	2024	Investigation of Post-activation Potentiation Phenomenon οn Sprinting Performance Following Power Pre-conditioning Exercise	The intervention methods are inconsistent.#Non-acute experiment
	2025	Comparing the Effects of Post Activation Potentiation on Vertical Jump Using High-Intensity Back Squat Vs. Wingate Bike Test in Healthy Adults	The full text cannot be obtained.
	2025	Effect of Training in Normobaric Hypoxia on Cardiac Markers	The topic is irrelevant.
Zois, J.	2011	High-intensity warm-ups elicit superior performance to a current soccer warm-up routine	Data missing
Zois, J.	2015	High-intensity warm-ups: effects during subsequent intermittent exercise	Include in the analysis		A	The topic is irrelevant.
Tsolakis, C.	2011	Influence of type of muscle contraction and gender on postactivation potentiation of upper and lower limb explosive performance in elite fencers	Include in the analysis		B	The intervention methods are inconsistent.
Fu, K.	2023	ost-activation performance enhancement of flywheel training on lower limb explosive power performance	Data missing		C	No control group
Loturco, Irineu	2024	No Post-Activation Performance Enhancement Following a Single Set of Plyometric or Flywheel Exercises in National Team Rugby Players	Include in the analysis		D	Non-acute experiment
					E	No corresponding indicators
					F	The full text cannot be obtained.

## Sheet: Sheet1
Authors	Year	Title	Inclusion/Exclusion Reasons
Abad, C. C. C., M. L. Prado, C. Ugrinowitsch, V. Tricoli and R. Barroso	2011	COMBINATION OFGENERAL AND SPECIFICWARM-UPS IMPROVES LEG-PRESS ONE REPETITION MAXIMUM COMPARED WITH SPECIFIC WARM-UP IN TRAINED INDIVIDUALS	The full text cannot be obtained.
Abade, E., J. Brito, B. Gon?alves, L. Saura, D. Coutinho and J. Sampaio	2023	Using Deadlifts as a Postactivation Performance Enhancement Strategy in Warm-ups in Football	Include in the analysis					A	The topic is irrelevant.		143
Abade, E., B. Gon?alves, B. Figueira, S. Santos and D. Coutinho	2024	Impact of Eccentric Exercises on Soccer Players' External Load, Muscle Soreness and Physical Performance: A Comparative Study of Pre and Post-Training Routines	The intervention methods are inconsistent.#Non-acute experiment					B	The intervention methods are inconsistent.		410
Abade, E., J. Sampaio, L. Santos, B. Gon?alves, P. Sá, A. Carvalho, P. Gouveia and J. Viana	2020	Effects of using compound or complex strength-power training during in-season in team sports	No control group					C	No control group		131
Abellán, J. R., J. L. Yuste, O. M. Cabrera and C. Gómez-Tomás	2021	Kinesiotape on quadriceps and gluteus in counter movement jump and sprint in soccer players	The topic is irrelevant.					D	Non-acute experiment		87
Aboodarda, S. J., J. M. Byrne, M. Samson, B. D. Wilson, A. H. Mokhtar and D. G. Behm	2014	DOES PERFORMING DROP JUMPS WITH ADDITIONAL ECCENTRIC LOADING IMPROVE JUMP PERFORMANCE?	The intervention methods are inconsistent.					E	No corresponding indicators		115
Ah Sue, R., K. J. Adams and M. DeBeliso	2016	Optimal Timing for Post-Activation Potentiation in Women Collegiate Volleyball Players	No corresponding indicators					F	The full text cannot be obtained.		116
Akgül, M. S., D. I. Tohanean, N. Akcay, L. I. Paun, T. ?etin, H. S. Uysal and C. I. Alexe	2024	Effects of Different Intensities of Post-Activation Performance Enhancement Protocols on Repeated Sprint Ability in Male Soccer Players: A Randomized Crossover Trial	No corresponding indicators						Review literature		20
Ali, K., A. Aseem and M. E. Hussain	2019	Anaerobic training and its effects on sleep quality, state, and trait anxiety in collegiate athletes	The topic is irrelevant.						Data missing		17
Alves, J., A. N. Rebelo, C. Abrantes and J. Sampaio	2010	SHORT-TERM EFFECTS OF COMPLEX AND CONTRAST TRAINING IN SOCCER PLAYERS' VERTICAL JUMP, SPRINT, AND AGILITY ABILITIES	Non-acute experiment						Repeated literature		3
Amiri-Khorasani, M., M. Amirseyfaddini and F. Mohammadipour	2024	Stretch-shortening cycle analysis: acute effect of post-activation potentiation on knee muscles during counter movement jump and instep kicking in soccer female players	Include in the analysis								1042
Anbarian, M. and S. Avazzadeh Samani	2022	Comparison of the Effectiveness of Traditional and Post-activation Potentiation Warm-up Methods on EMG Variables of Selected Lower Limb Muscles During Squat Jump	No corresponding indicators
Andrade, D. C., C. Henriquez-Olguín, A. R. Beltrán, M. A. Ramírez, C. Labarca, M. Cornejo, C. álvarez and R. Ramírez-Campillo	2015	Effects of general, specific and combined warm-up on explosive muscular performance	The intervention methods are inconsistent.
Andrade, J., D. Esteves, R. Ferraz, D. L. Marques, L. Branquinho, D. A. Marinho, M. C. Marques and H. P. Neiva	2022	Acute Effects of Heavy Strength Training on Mechanical, Hemodynamic, Metabolic, and Psychophysiological Parameters in Young Adult Males	No corresponding indicators
Andrews, S. K., J. M. Horodyski, D. A. MacLeod, J. Whitten and D. G. Behm	2016	The Interaction of Fatigue and Potentiation Following an Acute Bout of Unilateral Squats	The intervention methods are inconsistent.
Andrews, T. R., T. Mackey, T. A. Inkrott, S. R. Murray, I. E. Clark and R. W. Pettitt	2011	Effect of hang cleans or squats paired with countermovement vertical jumps on vertical displacement	The intervention methods are inconsistent.
Angulo, E., E. Sáez de Villarreal, I. Carrasquilla, A. Santalla, J. A. Asian-Clemente and L. Suárez-Arrones	Year	Acute effect of eccentric overload exercise on vertical jump performance	The topic is irrelevant.
Aoyama, A., M. Yamaoka-Tojo, S. Obara, E. Shimizu, K. Fujiyoshi, C. Noda, A. Matsunaga and J. Ako	2019	Acute effects of whole-body vibration training on endothelial function and cardiovascular response in elderly patients with cardiovascular disease: A single-arm pilot study	The intervention methods are inconsistent.
Arabatzi, F., D. Patikas, A. Zafeiridis, K. Giavroudis, T. Kannas, V. Gourgoulis and C. M. Kotzamanidis	2014	The post-activation potentiation effect on squat jump performance: age and sex effect	The intervention methods are inconsistent.
Aravena-Sagardia, P., A. García-Sandoval, M. Barramu?o, T. Herrera-Valenzuela, B. H. M. Branco, E. Guzmán-Mu?oz, A. López-Fuenzalida, E. C. Vega and P. Valdés-Badilla	2021	Effects of intra-set rest on morphological variables, maximal strength and jump performance in university students	Non-acute experiment
Arazi, H., M. Mohammadi and A. Asadi	2014	Muscular adaptations to depth jump plyometric training: Comparison of sand vs. land surface	The intervention methods are inconsistent.
Arazi, H., S. Rakhshanfar, E. Eghbali and K. Suzuki	2021	Acute influence of caffeinated commercially available energy drink on performance, perceived exertion and blood lactate in youth female water polo players	The topic is irrelevant.
Arede, J., P. Esteves, D. Blanco, D. Romero-Rodriguez, N. Leite and M. Madruga-Parera	2022	Post-activation performance enhancement after inclusion of opponent versus no opponent during isoinertial crossover step exercise: A randomized crossover trial	The intervention methods are inconsistent.
Arias, J. C., J. W. Coburn, L. E. Brown and A. J. Galpin	2016	The Acute Effects of Heavy Deadlifts on Vertical Jump Performance in Men	Include in the analysis
Arnold, A. S., J. Cacek, L. Svobodova, J. Bily and A. A. Ajani	Year	PLYOMETRIC TRAINING (DEPTH JUMP) AND LEG MOTOR FITNESS OF MALE UNIVERSITY STUDENTS IN CZECH REPUBLIC AND NIGERIA	The intervention methods are inconsistent\Non-acute experiment
Arslan, T., M. Malkoc and B. Kirmizigil	2025	THE EFFECTS OF DIFFERENT EXERCISE PROGRAMMES ON INJURY RISK AND EXPLOSIVE POWER IN ADOLESCENT BASKETBALL PLAYERS: A RANDOMISED CONTROLLED TRIAL	Non-acute experiment
Asadi, A., H. Arazi and K. Suzuki	2017	Effects of β-hydroxy-β-methylbutyrate-free acid supplementation on strength, power and hormonal adaptations following resistance training	Non-acute experiment
Asencio, P., R. Sabido, A. García-Valverde and J. L. Hernández-Davó	2020	DOES HANDBALL THROWING VELOCITY INCREASE AFTER AN ECCENTRIC OVERLOAD-INDUCED POSTACTIVATION POTENTIATION?	The intervention methods are inconsistent.
Ashrostaghi, M., A. Farjad Pezeshk, H. Sadeghi and E. Shirzad	2022	Comparison of prediction ability between preferred, controlled, and maximal hopping	The topic is irrelevant.
Atalag, O., C. Kurt, A. Huebner, M. Galimba and J. K. Uson	2021	Is complex training superior to drop jumps or back squats for eliciting a post activation potentiation enhancement response?	Non-acute experiment
Atala?, O., C. Kurt, E. Solyomvari, J. Sands and C. Cline	2020	Postactivation potentiation effects of Back Squat and Barbell Hip Thrust exercise on vertical jump and sprinting performance	No control group
Austad, M. A., C. R. Gay, S. R. Murray and R. W. Pettitt	2013	Acute response of high-intensity and traditional resistance exercise on anaerobic power	The topic is irrelevant.
Avazzadeh Samani, S., M. Anbarian and M. H. Ghasemi	2018	The effects of two traditional and post-activation potentiation warm-up methods on ground reaction forces during squat-jump	Data missing
Avelar, N. C. P., S. J. Costa, S. F. Da Fonseca, R. Tossige-Gomes, F. J. Gripp, C. C. Coimbra and A. C. R. Lacerda	2012	The effects of passive warm-up vs. wholebody vibration on high-intensity performance during sprint cycle exercise	The intervention methods are inconsistent.
Avelar, N. C. P., S. J. Costa, S. F. da Fonseca, R. Tossige-Gomes, F. J. Gripp, C. C. Coimbra and A. C. R. Lacerda	2012	THE EFFECTS OF PASSIVE WARM-UP VS. WHOLE-BODY VIBRATION ON HIGH-INTENSITY PERFORMANCE DURING SPRINT CYCLE EXERCISE	The intervention methods are inconsistent.
Aytac, T., F. Esatbeyoglu and A. Kin-Isler	2024	Post-activation performance enhancement on change of direction speed: Effects of heavy back-squat exercise	No corresponding indicators
Azevedo, H., V. Azevedo, D. Padilha, I. Loturco, G. Artioli, D. Santos and P. Azevedo	2024	Acute Response of Calcium Lactate Supplementation on the Athletic Performance of Soccer Players Under the Age of 15	The topic is irrelevant.
Bacurau, R. F. P., G. D. Monteiro, C. Ugrinowitsch, V. Tricoli, L. F. Cabral and M. S. Aoki	2009	ACUTE EFFECT OF A BALLISTIC AND A STATIC STRETCHING EXERCISE BOUT ON FLEXIBILITY AND MAXIMAL STRENGTH	The intervention methods are inconsistent.
Baena-Raya, A., D. M. Díez-Fernández, A. García-Ramos, B. Martinez-Tellez, D. Boullosa, A. Soriano-Maldonado and M. A. Rodríguez-Pérez	2023	Acute Mechanical and Skin Temperature Responses to Different Interrepetition Rest Intervals During Full-Squat Exercise	No control group
Baena-Raya, A., A. García-Ramos, S. Sánchez-López, P. Jiménez-Reyes and M. A. Rodríguez-Pérez	2022	Acute effects of low volume versus high volume squat protocols on vertical jump performance	Include in the analysis
Bahamondes-Avila, C., F. Ponce-Fuentes, C. HernáNdez-Mosqueira, L. Bustos-Medina, L. A. S. Navarrete and F. J. B. De La Rosa	2021	Comparison and association of acute physiological and posturographic effects in four exercises on stable and unstable surfaces with or without partial blood flow restriction	No control group
Baiget, E., J. Fernández-Fernández, M. Díaz and J. Colomar	2025	Effects of Postactivation Performance Enhancement From Upper-Body Flywheel Overload on Tennis-Serve Performance	The intervention methods are inconsistent.
Baker, D.	2003	Acute effect of alternating heavy and light resistances on power output during upper-body complex power training	The intervention methods are inconsistent.
Baker, D. and R. U. Newton	2005	Acute effect on power output of alternating an agonist and antagonist muscle exercise during complex training	The intervention methods are inconsistent.
Baklouti, H., A. Aloui, H. Chtourou, W. Briki, A. Chaouachi and N. Souissi	2015	Does increasing active warm-up duration affect afternoon short-term maximal performance during Ramadan?	The topic is irrelevant.
Banyard, H. G., K. Nosaka and G. G. Haff	2017	RELIABILITY AND VALIDITY OF THE LOAD-VELOCITY RELATIONSHIP TO PREDICT THE 1RM BACK SQUAT	The topic is irrelevant.
Barra-Moura, H., J. G. Vieira, F. Z. Werneck, M. Wilk, B. Pascoalini, V. Queiros, G. G. de Assis, M. Bichowska-Paweska, J. Vianna and J. Vila?a-Alves	2024	The effect of complex contrast training with different training frequency on the physical performance of youth soccer players: a randomized study	The topic is irrelevant.
Barreto, M. V. C., R. V. Nunes, M. R. De Castro, T. T. Mendes and V. H. De Freitas	2023	Acute effects of two different active warm-up strategies on vertical jump and running performance	The intervention methods are inconsistent.
Barros, C. A. D. A., V. L. Gon?alves Panissa, T. A. D. P. Ferreira, L. K. D. A. Cardoso, J. P. R. de Oliveira, M. M. Vieira, A. L. D. C. Torres, R. M. D. P. Miranda, P. A. Q. Rossi and F. E. Rossi	2024	Influence of short-time resistance training on appetite and energy intake in young women with and without obesity	Non-acute experiment
Barroso, R., C. Silva-Batista, V. Tricoli, H. Roschel and C. Ugrinowitsch	2013	THE EFFECTS OF DIFFERENT INTENSITIES AND DURATIONS OF THE GENERAL WARM-UP ON LEG PRESS 1RM	The intervention methods are inconsistent.
Barroso, R., V. Tricoli, S. D. Gil, C. Ugrinowitsch and H. Roschel	2012	MAXIMAL STRENGTH, NUMBER OF REPETITIONS, AND TOTAL VOLUME ARE DIFFERENTLY AFFECTED BY STATIC-, BALLISTIC-, AND PROPRIOCEPTIVE NEUROMUSCULAR FACILITATION STRETCHING	The intervention methods are inconsistent.
Bartolomei, S., I. M. Lanzoni, S. Fantozzi and M. Cortesi	2022	A Comparison between Non-Localized Post-Activation Performance Enhancements Following Resistance Exercise for the Upper and the Lower Body	The intervention methods are inconsistent.
Bartolomei, S., I. M. Lanzoni, S. Fantozzi and M. Cortesi	2022	A Comparison between Non‐Localized Post‐Activation Performance Enhancements Following Resistance Exercise for the Upper and the Lower Body	The intervention methods are inconsistent.
Baruah, J., A. Kharel, M. Hina, H. I. Ceylan, M. Raul-Ioan and R. K. Thapa	2024	Acute Effects of Squat and Ballistic Jump Exercises on Judo-Specific Performance, Handgrip Strength, and Perceived Exertion in Young Male Judokas	The intervention methods are inconsistent.
Batista, M. A., H. Roschel, R. Barroso, C. Ugrinowitsch and V. Tricoli	2011	Influence of strength training background on postactivation potentiation response	The intervention methods are inconsistent.
Bauer, P., P. Sansone, B. Mitter, B. Makivic, L. B. Seitz and H. Tschan	2019	Acute Effects of Back Squats on Countermovement Jump Performance Across Multiple Sets of a Contrast Training Protocol in Resistance-Trained Men	Include in the analysis
Bayer, R. and ?. Eken	2021	The acute effect of different massage durations on squat jump, countermovement jump and flexibility performance in muay thai athletes	The intervention methods are inconsistent.
Bays-Moneo, A. B., M. Izquierdo, M. M. Antón and E. L. Cadore	2023	Cost-Consequences Analysis Following Different Exercise Interventions in Institutionalized Oldest Old: A Pilot Study of a Randomized Clinical Trial	The intervention methods are inconsistent.
Beato, M., A. E. J. Bigby, K. L. De Keijzer, F. Y. Nakamura, G. Coratella and S. A. McErlain-Naylor	2019	Post-activation potentiation effect of eccentric overload and traditional weightlifting exercise on jumping and sprinting performance in male athletes	Include in the analysis
Beato, M., K. L. de Keijzer, A. Fleming, A. Coates, O. La Spina, G. Coratella and S. A. McErlain-Naylor	2023	Post flywheel squat vs. flywheel deadlift potentiation of lower limb isokinetic peak torques in male athletes	No corresponding indicators
Beato, M., K. L. De Keijzer, Z. Leskauskas, W. J. Allen, A. Dello Iacono and S. A. McErlain-Naylor	2021	Effect of Postactivation Potentiation After Medium vs. High Inertia Eccentric Overload Exercise on Standing Long Jump, Countermovement Jump, and Change of Direction Performance	No corresponding indicators
Beato, M., M. Madruga-Parera, F. Piqueras-Sanchiz, V. Moreno-Pérez and D. Romero-Rodriguez	2021	Acute Effect of Eccentric Overload Exercises on Change of Direction Performance and Lower-Limb Muscle Contractile Function	No corresponding indicators
Beato, M., A. Stiff and G. Coratella	2021	Effects of Postactivation Potentiation After an Eccentric Overload Bout on Countermovement Jump and Lower-Limb Muscle Strength	No corresponding indicators
Beaven, C. M., N. D. Gill and C. J. Cook	2008	Salivary testosterone and cortisol responses in professional rugby players after four resistance exercise protocols	No corresponding indicators
Beaven, C. M., N. D. Gill, J. R. Ingram and W. G. Hopkins	2011	Acute salivary hormone responses to complex exercise bouts	No corresponding indicators
Bedient, A. M., J. B. Adams, D. A. Edwards, D. H. Serravite, E. Huntsman, S. E. Mow, B. A. Roos and J. F. Signorile	2009	Displacement and frequency for maximizing power output resulting from a bout of whole-body vibration	The intervention methods are inconsistent.
Ben Brahim, M., A. Sal-de-Rellán, H. Yasin and A. Hernaiz-Sánchez	2023	Different effects of four rest periods after the last weekly training session on young male professional soccer players' physical performance	The topic is irrelevant.
Benson, L. C., A. M. R?is?nen, S. S. Sidhu and C. A. Emery	2022	Comparison of Measured and Observed Exercise Fidelity during a Neuromuscular Training Warm-Up	The topic is irrelevant.
Berjisian, E., A. Naderi, S. Mojtahedi, J. Grgic, M. H. Ghahramani, R. Karayigit, J. L. Forbes, F. J. Amaro-Gahete and S. C. Forbes	2022	Are Caffeine’s Effects on Resistance Exercise and Jumping Performance Moderated by Training Status?	The topic is irrelevant.
Berning, J. M., K. J. Adams, M. DeBeliso, P. G. Sevene-Adams, C. Harris and B. A. Stamford	2010	Effect of functional isometric squats on vertical jump in trained and untrained men	The full text cannot be obtained.
Berriel, G. P., A. S. Cardoso, R. R. Costa, R. G. Rosa, H. B. Oliveira, L. F. M. Kruel and L. A. Peyré-Tartaruga	2022	Does Complex Training Enhance Vertical Jump Performance and Muscle Power in Elite Male Volleyball Players?	Non-acute experiment
Bevan, H. R.	2011	Power development in professional rugby players	No corresponding indicators
Bevan, H. R., D. J. Cunningham, E. P. Tooley, N. J. Owen, C. J. Cook and L. P. Kilduff	2010	Influence of postactivation potentiation on sprinting performance in professional rugby players	No corresponding indicators
Bevan, H. R., N. J. Owen, D. J. Cunningham, M. I. C. Kingsley and L. P. Kilduff	2009	COMPLEX TRAINING IN PROFESSIONAL RUGBY PLAYERS: INFLUENCE OF RECOVERY TIME ON UPPER-BODY POWER OUTPUT	The intervention methods are inconsistent.
Bibby, L. and N. Tripodi	2021	Non-surgical management and return to play of an anterior cruciate ligament rupture: A case report	The topic is irrelevant.
Bibi?, E., V. Bari?i?, B. Katani?, A. Chernozub and N. Trajkovi?	2025	Acute Effects of Foam Rolling and Stretching on Physical Performance and Self-Perceived Fatigue in Young Football Players	The intervention methods are inconsistent.
Biel, P., P. Ewertowska, P. Stastny and M. Krzysztofik	2023	Effects of Complex Training on Jumping and Change of Direction Performance, and Post-Activation Performance Enhancement Response in Basketball Players	Non-acute experiment
Bielitzki, R., T. Behrendt, A. Weinreich, T. Mittlmeier, L. Schega and M. Behrens	2024	Acute effects of static balance exercise combined with different levels of blood flow restriction on motor performance fatigue as well as physiological and perceptual responses in young healthy males and females	No corresponding indicators
Bielitzki, R., D. Hamacher and A. Zech	2021	Does one heavy load back squat set lead to postactivation performance enhancement of three-point explosion and sprint in third division American football players?	No corresponding indicators
Bíly, J. and J. Cacek	Year	Effect of the neuromuscular activation of knee extensors on vertical jump by using electrostimulation method	The intervention methods are inconsistent.
Bird, S. P. and S. Casey	2012	Exploring the Front Squat	No corresponding indicators
Bishop, C. J., J. Tarrant, P. T. Jarvis and A. N. Turner	2017	Using the Split Squat to Potentiate Bilateral and Unilateral Jump Performance	The intervention methods are inconsistent.
Blagrove, R. C., K. M. Holding, S. D. Patterson, G. Howatson and P. R. Hayes	2019	Efficacy of depth jumps to elicit a post-activation performance enhancement in junior endurance runners	The intervention methods are inconsistent.
Blazevich, A. J. and N. Babault	2019	Post-activation Potentiation Versus Post-activation Performance Enhancement in Humans: Historical Perspective, Underlying Mechanisms, and Current Issues	Review literature
Blonc, S., S. Perrot, S. Racinais, S. Aussepe and O. Hue	2010	Effects of 5 weeks of training at the same time of day on the diurnal variations of maximal muscle power performance	The topic is irrelevant.
bnx9m, R. B. R.	2015	Effects of an Exercise Physical Program in muscle strength, cardiorespiratory fitness, cardiovascular risk and quality of life of elderly	The topic is irrelevant.
Bogdanis, G. C., A. Tsoukos, P. Veligekas, C. Tsolakis and G. Terzis	2014	Effects of muscle action type with equal impulse of conditioning activity on postactivation potentiation	Data missing
Bonder, I., A. Shim, R. G. Lockie and T. Ruppert	2021	A Preliminary Investigation: Evaluating the Effectiveness of an Occupational Specific Training Program to Improve Lower Body Strength and Speed for Law Enforcement Officers	No corresponding indicators
Books, G. D.	1996	Effects of Endurance Intensity and Rest Interval on Subsequent Strength Performance	The topic is irrelevant.
Boone, J. B., T. A. VanDusseldorp, Y. Feito and G. T. Mangine	2021	Relationships Between Sprinting, Broad Jump, and Vertical Jump Kinetics Are Limited in Elite, Collegiate Football Athletes	The topic is irrelevant.
Bosco, C., M. Iacovelli, O. Tsarpela, M. Cardinale, M. Bonifazi, J. Tihanyi, M. Viru, A. De Lorenzo and A. Viru	2000	Hormonal responses to whole body vibration in men	The intervention methods are inconsistent.
Bosco, C., M. Iacovelli, O. Tsarpela, M. Cardinale, M. Bonifazi, J. Tihanyi, M. Viru, A. De Lorenzo and A. Viru	2000	Hormonal responses to whole-body vibration in men	The intervention methods are inconsistent.
Boullosa, D., B. Dragutinovic, J. P. Deutsch, S. Held, L. Donath, W. Bloch and M. Schumann	2021	Acute and Delayed Effects of Time-Matched Very Short "All Out" Efforts in Concentric vs. Eccentric Cycling	The intervention methods are inconsistent.
Boullosa, D., B. Dragutinovic, J. P. Deutsch, S. Held, L. Donath, W. Bloch and M. Schumann	2021	Acute and delayed effects of time-matched very short “all out” efforts in concentric vs. Eccentric cycling	The intervention methods are inconsistent.
Boullosa, D. A., L. Abreu, L. G. N. Beltrame and D. G. Behm	2013	The Acute Effect of Different Half Squat Set Configurations on Jump Potentiation	The full text cannot be obtained.
Boyd, D. A., N. Donald and T. G. Balshaw	2014	COMPARISON OF ACUTE COUNTERMOVEMENT JUMP RESPONSES AFTER FUNCTIONAL ISOMETRIC AND DYNAMIC HALF SQUATS	No control group
Brandenburg, J. and A. Czajka	2010	The acute effects of performing drop jumps of different intensities on concentric squat strength	No corresponding indicators
Brandenburg, J. P.	2005	The acute effects of prior dynamic resistance exercise using different loads on subsequent upper-body explosive performance in resistance-trained men	The intervention methods are inconsistent.
Brazo-Sayavera, J., P. T. Nikolaidis, A. Camacho-Cardenosa, M. Camacho-Cardenosa, R. Timón and P. R. Olivares	2017	Acute Effects of Block Jumps in Female Volleyball Players: The Role of Performance Level	The topic is irrelevant.
Brent Feland, J., D. L. Stevenson, I. Hunter, J. Ty Hopkins and D. J. Cochrane	2021	Acute effect of whole-body vibration on electromechanical delay and vertical jump performance	The intervention methods are inconsistent.
Brotherton, E. J., S. E. Moseley, C. Langan-Evans, S. A. Pullinger, C. M. Robertson, J. G. Burniston and B. J. Edwards	2019	Effects of two nights partial sleep deprivation on an evening submaximal weightlifting performance; are 1 h powernaps useful on the day of competition?	The topic is irrelevant.
Brown, L., G. Doyle, S. Bruce-Low, S. Domingos, K. Anthony, F. Rowan and A. Galbraith	2023	Postactivation Potentiation for Muay Thai Kicking Performance	No corresponding indicators
Bullock, N. and P. Comfort	2011	AN INVESTIGATION INTO THE ACUTE EFFECTS OF DEPTH JUMPS ON MAXIMAL STRENGTH PERFORMANCE	The intervention methods are inconsistent.
Bullock, N., D. T. Martin, A. Ross, C. D. Rosemond, M. J. Jordan and F. E. Marino	2008	Acute effect of whole-body vibration on sprint and jumping performance in elite skeleton athletes	The intervention methods are inconsistent.
Buoite Stella, A., A. M. Dragonetti, S. Fontanot, R. Sabot, M. Martini, A. Galmonte, G. Canton, M. Deodato and L. Murena	2024	The Acute Effects of Cold Water Immersion and Percussive Massage Therapy on Neuromuscular Properties and Muscle Soreness after Exercise in Young Male Soccer Players	The intervention methods are inconsistent.
Burgos-Postigo, S., A. Recarey and V. E. Fernández-Elías	2023	Acute Effects of WB-EMS on 20-min Rowing Time Trial Performance: Randomized Crossover Study	The intervention methods are inconsistent.
Burke, B. I., S. K. Travis, J. A. Gentles, K. Sato, H. M. Lang and C. D. Bazyler	2021	The Effects of Caffeine on Jumping Performance and Maximal Strength in Female Collegiate Athletes	The intervention methods are inconsistent.
Burley, S. D., J. R. Drain, J. A. Sampson, B. C. Nindl and H. Groeller	2020	Effect of a novel low volume, high intensity concurrent training regimen on recruit fitness and resilience	Non-acute experiment
Buttifant, D. and C. Hrysomallis	2015	Effect of various practical warm-up protocols on acute lower-body power	No corresponding indicators
Byrne, P. J., J. A. Moody, S. M. Cooper and S. Kinsella	2021	Acute Effects of "Composite" Training on Neuromuscular and Fast Stretch-Shortening Cycle Drop Jump Performance in Hurling Players	No corresponding indicators
?abuk, S. and I. Ince	2025	The Acute Effects Of Hip Thrust and Glute Bridge Exercises With Different Loads on Sprint Performance and Horizontal Force-Velocity Profile in Adolescent Soccer Players: A Post-Activation Performance Enhancement Approach	The intervention methods are inconsistent.#No corresponding indicators
Cadore, E. L., E. Pinheiro, M. Izquierdo, C. S. Correa, R. Radaelli, J. B. Martins, F. L. R. Lhullier, O. Laitano, M. Cardoso and R. S. Pinto	2013	NEUROMUSCULAR, HORMONAL, AND METABOLIC RESPONSES TO DIFFERENT PLYOMETRIC TRAINING VOLUMES IN RUGBY PLAYERS	The intervention methods are inconsistent.
Cameron, M., C. L. Camic, S. Doberstein, J. L. Erickson and A. R. Jagim	2018	The acute effects of a multi-ingredient preworkout supplement on resting energy expenditure and exercise performance in recreationally active females	The topic is irrelevant.
Cameron, M., C. L. Camic, S. Doberstein, J. L. Erickson and A. R. Jagim	2018	The acute effects of a multi-ingredient pre-workout supplement on resting energy expenditure and exercise performance in recreationally active females	The topic is irrelevant.
Campos, B. T., C. E. Torres Cabido, Y. M. Soares, G. F. Pedrosa, T. T. Mendes and R. S. V. de Almeida	2018	EXERCíCIO PREPARATóRIO DE FOR?A ISOMéTRICO AUMENTA O DESEMPENHO DE POTêNCIA MUSCULAR DE JUDOCAS	Data missing
Can, I., G. Yerlikaya, S. Bayrakdaroglu, H. I. Ceylan, G. E. Subak, Y. Bayrakdaroglu, S. Ulu? and P. T. Nikolaidis	2025	The acute effect of neuromuscular electrical stimulation on optimum power performance in healthy individuals	The intervention methods are inconsistent.
Capodaglio, P., A. Ferri and G. Scaglioni	2005	Effects of a partially supervised training program in subjects over 75 years of age	The topic is irrelevant.
Carbone, L., M. Garzón, I. Chulvi-Medrano, D. A. Bonilla, D. A. Alonso, J. Benítez-Porres, J. L. Petro and S. Vargas-Molina	2020	Effects of heavy barbell hip thrust vs back squat on subsequent sprint performance in rugby players	The intervention methods are inconsistent.
Carder, M., E. M. Scudamore, K. N. Savanna, V. Pribyslavska, L. R. Bowling and E. K. O'Neal	2023	Retrospective and Contemporary Predictors of National Collegiate Athletic Association Division I Cross-Country Performance Are Sex Specific	The topic is irrelevant.
Cardinale, M. and J. Lim	2003	The acute effects of two different whole body vibration frequencies on vertical jump performance	The intervention methods are inconsistent.
Carroll, K. M., K. Sato, C. D. Bazyler, N. T. Triplett and M. H. Stone	2017	Increases in Variation of Barbell Kinematics Are Observed with Increasing Intensity in a Graded Back Squat Test	The intervention methods are inconsistent.
Carvalho, F. L., M. C. Carvalho, R. Sim?o, T. M. Gomes, P. B. Costa, L. B. Neto, R. L. Carvalho and E. H. Dantas	2012	Acute effects of a warm-up including active, passive, and dynamic stretching on vertical jump performance	The intervention methods are inconsistent.
Cavaco, B., N. Sousa, V. M. dos Reis, N. Garrido, F. Saavedra, R. Mendes and J. Vila?a-Alves	2014	Short-Term Effects of Complex Training on Agility with the Ball, Speed, Efficiency of Crossing and Shooting in Youth Soccer Players	The intervention methods are inconsistent.#The intervention methods are inconsistent.
Cazás-Moreno, V. L., K. C. Snyman, J. J. Tufano and L. E. Brown	2021	The influence of rest intervals following low-load countermovement jumps in athletes	The intervention methods are inconsistent.
Cè, E., V. Margonato, M. Casasco and A. Veicsteinas	2008	Effects of stretching on maximal anaerobic power: the roles of active and passive warm-ups	The intervention methods are inconsistent.
Cejuela, R., N. Davó Berenguer, A. Ruiz Giménez, J. J. Espina and S. Selles Pérez	Year	The influence of the warm-up in power exercise leg-press in amateur atlethes	The full text cannot be obtained.
Chaves Lucas, G., S. Anita Mendes Sá, B. Nobre Pinheiro, I. Godinho, F. Casanova, V. M. Reis, N. Garrido and J. Vila?a-Alves	2024	Comparison between Warm-Up Protocols in Post-Activation Potentiation Enhancement (PAPE) of Sprint and Vertical Jump Performance in a Female Futsal Team	The intervention methods are inconsistent.
Chen, C. F., C. Y. Chuang, C. C. Wang, S. A. Liu, H. W. Chang and K. H. Chan	2024	Lower Repetition Induces Similar Postactivation Performance Enhancement to Repetition Maximum After a Single Set of Heavy-Resistance Exercise	Date Missing
Chen, L. L., J. Lim, R. K. Thapa and H. Smk	2024	Effects of Deadlift vs. Back Squat as Post-activation Performance Enhancement Protocols on Vertical Jump Performance of Competitive Male Basketball Players	Include in the analysis
Chen, Z. R., S. L. Lo, M. H. Wang, C. F. Yu and H. T. Peng	2017	Can Different Complex Training Improve the Individual Phenomenon of Post-Activation Potentiation?	No control group
Cheng, W., R. Li, R. Yan, R. Liu and Z. Gao	2025	Acute Effects of Rest Redistribution Training on Physical and Physiological Responses in Anxious Female College Students	The intervention methods are inconsistent.
ChiCtr	2023	Application feasibility and health benefits of exercise snacks	The topic is irrelevant.
ChiCtr	2024	Effects of Fasting, High-Intensity Interval Training, Resistance Training, and Their Combined Interventions on Cardiovascular Function and Lipid Metabolism in Overweight or Obese Women	The topic is irrelevant.
ChiCtr	2024	Post-Activation Performance Enhancement of Lower Limb Explosive Power in College Athletes Specializing in Combat Sports Through Plyometric Training	The intervention methods are inconsistent.
ChiCtr	2024	A study of the efficacy of continuous and intermittent blood flow restriction combined with exercise training in the intervention of patellofemoral pain syndrome	Non-acute experiment#The intervention methods are inconsistent.
Chiu, L. Z., A. C. Fry, L. W. Weiss, B. K. Schilling, L. E. Brown and S. L. Smith	2003	Postactivation potentiation response in athletic and recreationally trained individuals	The intervention methods are inconsistent.
Chiu, L. Z. F., B. K. Schilling, A. C. Fry and L. W. Weiss	2004	Measurement of resistance exercise force expression	The topic is irrelevant.
Christaras, M., Y. Michailidis, A. Mandroukas, L. Vardakis, K. Christoulas and T. Metaxas	2023	Effects of a Short Half-Time Re-Warm-Up Program on Matches Running Performance and Fitness Test Performance of Male Elite Youth Soccer Players	The intervention methods are inconsistent.
Chtourou, H., A. Aloui, O. Hammouda, A. Chaouachi, K. Chamari and N. Souissi	2013	Effect of Static and Dynamic Stretching on the Diurnal Variations of Jump Performance in Soccer Players	The intervention methods are inconsistent.
?il, E. T., B. Kocak?l??, H. Ye?ilkaya, A. Yeral and A. ?elebi	2025	Comparison of the acute effects of self- and therapist-administered myofascial release techniques on muscle flexibility and jumping performance in professional male basketball players: A randomized controlled trial	No corresponding indicators
Cilli, M., E. Gelen, S. Yildiz, T. Saglam and M. Camur	2014	Acute effects of a resisted dynamic warm-up protocol on jumping performance	The intervention methods are inconsistent.
Cilli, M., E. Gelen, S. Yildiz, T. Saglam and M. H. Camur	2014	ACUTE EFFECTS OF A RESISTED DYNAMIC WARM-UP PROTOCOL OH JUMPING PERFORMAHCE	The intervention methods are inconsistent.
Clark, D. R., M. I. Lambert, C. Grigson and A. M. Hunter	2020	Increased strength is associated with lower trunk muscle activation during loaded back squats and dynamic body weight jumps	No corresponding indicators
Clark, R. A., A. L. Bryant and P. Reaburn	2006	The acute effects of a single set of contrast preloading on a loaded countermovement jump training session	No corresponding indicators
Cleary, C. J. and S. B. Cook	2020	Postactivation Potentiation in Blood Flow-Restricted Complex Training	The intervention methods are inconsistent.
Cloak, R., A. Nevill, J. Smith and M. Wyon	2014	The acute effects of vibration stimulus following FIFA 11+on agility and reactive strength in collegiate soccer players	The intervention methods are inconsistent.
Cloak, R., A. Nevill and M. Wyon	2016	The acute effects of vibration training on balance and stability amongst soccer players	The intervention methods are inconsistent.
?Oban, O., E. üNver and ?. A. C?Nemre	2022	Kompleks Antrenman Potansiyasyonunun Reaktif Kuvvet ?ndeksi Parametreleri üzerine Etkisi: Deneysel ?al??ma	No control group
Cochrane, D. J. and H. Booker	2014	Does acute vibration exercise enhance horizontal jump performance?	The intervention methods are inconsistent.
Cochrane, D. J., K. W. Coley, H. J. Pritchard and M. J. Barnes	2015	Vibration exercise as a warm-up modality for deadlift power output	The intervention methods are inconsistent.
Cochrane, D. J., S. R. Stannard, E. C. Firth and J. Rittweger	2010	Acute whole-body vibration elicits post-activation potentiation	The intervention methods are inconsistent.
Cochrane, D. J., S. R. Stannard, A. Walmsely and E. C. Firth	2008	The acute effect of vibration exercise on concentric muscular characteristics	The intervention methods are inconsistent.
Cofré-Bolados, C., A. Espinoza-Salinas, G. Arenas-Sánchez, C. Cardemil-Vergine and H. Diaz-Pe?a	2018	Effect of three heat inputs on post-activation potentiation in muscle power tests	No control group
Comyns, T., I. Kenny and G. Scales	2015	Effects of a Low-Load Gluteal Warm-Up on Explosive Jump Performance	The intervention methods are inconsistent.
Comyns, T. M., A. J. Harrison, L. Hennessy and R. L. Jensen	2007	Identifying the optimal resistive load for complex training in male rugby players	The intervention methods are inconsistent.
Comyns, T. M., A. J. Harrison and L. K. Hennessy	2010	EFFECT OF SQUATTING ON SPRINTING PERFORMANCE AND REPEATED EXPOSURE TO COMPLEX TRAINING IN MALE RUGBY PLAYERS	No corresponding indicators
Concei??o, M., E. L. Cadore, M. González-Izal, M. Izquierdo, G. V. Liedtke, E. N. Wilhelm, R. S. Pinto, F. Reistenbach Goltz, C. Dornelles Schneider, R. Ferrari, M. Bottaro and L. F. M. Kruel	2014	Strength training prior to endurance exercise: Impact on the neuromuscular system, endurance performance and cardiorespiratory responses	The intervention methods are inconsistent.
Conrado de Freitas, M., V. L. Panissa, J. M. Cholewa, E. Franchini, L. A. Gobbo and F. E. Rossi	2020	Postactivation potentiation attenuates resistance exercise performance decrements following aerobic exercise in trained men	No corresponding indicators
Cook, C. J. and B. T. Crewther	2012	Changes in salivary testosterone concentrations and subsequent voluntary squat performance following the presentation of short video clips	The intervention methods are inconsistent.
Cormie, P., R. S. Deane, N. T. Triplett and J. M. McBride	2006	Acute effects of whole-body vibration on muscle activity, strength, and power	The intervention methods are inconsistent.
Cormier, P., T. T. Freitas, I. Loturco, A. Turner, A. Virgile, G. G. Haff, A. J. Blazevich, D. Agar-Newman, M. Henneberry, D. G. Baker, M. McGuigan, P. E. Alcaraz and C. Bishop	2022	Within Session Exercise Sequencing During Programming for Complex Training: Historical Perspectives, Terminology, and Training Considerations	Review literature
Cornejo-Daza, P. J., J. Sánchez-Valdepe?as, J. Páez-Maldonado, L. Rodiles-Guerrero, D. Boullosa, J. A. León-Prados, M. Wernbom and F. Pareja-Blanco	2024	Acute Responses to Traditional and Cluster-Set Squat Training With and Without Blood Flow Restriction	The intervention methods are inconsistent.
Cornejo-Daza, P. J., J. Sánchez-Valdepe?as, J. Páez-Maldonado, L. Rodiles-Guerrero, M. Sánchez-Moreno, G. Gómez-Guerrero, J. A. León-Prados and F. Pareja-Blanco	2025	Acute Responses to Different Lifting Velocities During Squat Training With and Without Blood Flow Restriction	The intervention methods are inconsistent.
Costa, B. D. V., M. E. C. Ferreira, P. Gantois, W. Kassiano, S. T. Paes, D. de Lima-Júnior, E. S. Cyrino and L. S. Fortes	2021	Acute Effect of Drop-Set, Traditional, and Pyramidal Systems in Resistance Training on Neuromuscular Performance in Trained Adults	The intervention methods are inconsistent.
Coutinho, D., E. Abade, B. Gon?alves, S. Santos, W. Sch?llhorn and J. Sampaio	2022	Acute effects from the half-squat performed using a repetition versus differential approach in youth soccer players	The topic is irrelevant.
Crespo, E., J. J. Ruiz-Navarro, F. Cuenca-Fernández and R. Arellano	2021	Post-Eccentric Flywheel Underwater Undulatory Swimming Potentiation in Competitive Swimmers	The intervention methods are inconsistent.
Crewther, B. T., C. J. Cook, T. E. Lowe, R. P. Weatherby and N. Gill	2011	The effects of short-cycle sprints on power, strength, and salivary hormones in elite rugby players	The topic is irrelevant.
Crewther, B. T., L. P. Kilduff, C. J. Cook, M. K. Middleton, P. J. Bunce and G. Z. Yang	2011	The acute potentiating effects of back squats on athlete performance	Include in the analysis
Crowley, E., A. J. Harrison and M. Lyons	2018	DRY-LAND RESISTANCE TRAINING PRACTICES OF ELITE SWIMMING STRENGTH AND CONDITIONING COACHES	The topic is irrelevant.
Crum, A. J., N. Kawamori, M. H. Stone and G. G. Haff	2012	The acute effects of moderately loaded concentric-only quarter squats on vertical jump performance	Include in the analysis
Ctri	2019	Comparison of dance Aerobic and Strength Training on brain function and Stress in Adults	The full text cannot be obtained.
Ctri	2019	Effect of exercises post anterior knee ligament injury	The full text cannot be obtained.
Ctri	2021	Comparing the effect of TRX and Swiss ball training for core strengthening and performance in football players	The full text cannot be obtained.
Ctri	2021	THE EFFECTIVENESS OF BALLISTIC EXERCISES AND STRENGTHENING EXERCISES IN REDUCTION OF KNEE PAIN AND IMPROVEMENT IN LOWER LIMB STRENGTH IN YOUNG BADMINTON PLAYER	The full text cannot be obtained.
Ctri	2021	To study the effect of sports specific circuit training program in college basket ball players	The full text cannot be obtained.
Ctri	2022	Barefoot conditioning training program for amateur basketball players	The full text cannot be obtained.
Ctri	2022	Football Specific Conditioning Programme For Amateur Football Players	The full text cannot be obtained.
Ctri	2023	CIRCUIT TRAINING EXERCISE EFFECT ON INFLAMMATORY MARKER AND INSULIN RESISTANCE ON POLYCYSTIC OVARIAN SYNDROME	The full text cannot be obtained.
Ctri	2023	Effect of Trampoline Exercises on Weight loss, Response Time and Motor Proficiency In Overweight and Obese Adolescents	The full text cannot be obtained.
Ctri	2023	Efficacy of Plyometric Warmup Exercises on Aerobic & Anaerobic Capacity in Palestrato Population	The full text cannot be obtained.
Ctri	2023	ovary cyst and exercises	The full text cannot be obtained.
Ctri	2023	A study to determine the effect of circuit exercise training in the progesterone hormone levels and quality of life in college going girls with painful periods	The full text cannot be obtained.
Ctri	2023	Suitable exercise program for kindy disease in India	The full text cannot be obtained.
Ctri	2023	To observe the effect of sprint training on running performance among sprinters	The full text cannot be obtained.
Ctri	2024	A clinical trial to study the effect of combined core and balance training compare to plyometric training in badminton players	The full text cannot be obtained.
Ctri	2024	Comparing Brain Gym vs. Plyometric Training: effects on Dynamic Balance & Eye-Foot Coordination in University Football Players	The full text cannot be obtained.
Ctri	2024	Comparison of high-intensity interval training and moderate-intensity interval training on stress, anxiety, depression, care giver burden and quality of life in caregivers of children with cerebral palsy	The full text cannot be obtained.
Ctri	2024	Effect of Neuromuscular Warmup Training Program on Balance and Agility Training in Amateur Basketball Players	The full text cannot be obtained.
Ctri	2024	Effectiveness of combined training in badminton players with ankle sprain	The full text cannot be obtained.
Ctri	2024	Effectiveness of intermittent exercise on cardiac and metabolic health of inflammatory myositis patients	The full text cannot be obtained.
Ctri	2024	The Impact of Blood Flow Restriction (BFR) Training and Variable Repetition Duration (VRD) Training on strength, endurance, Power, and Girth among Fitness Enthusiasts	The full text cannot be obtained.
Ctri	2024	Impact of School-based Exercise Programs on Physical Health and Lifestyle in Secondary School Students - A Randomized Controlled Trial	The full text cannot be obtained.
Ctri	2024	Muscle Recruitment & Kinetic Changes during Squat Jump and Countermovement Jump	The full text cannot be obtained.
Ctri	2024	Post- activation performance enhancement on upper limb explosive power in volleyball players	The full text cannot be obtained.
Ctri	2024	Resisted Jump Rope Training Programme on Amateur Volleyball Players	The full text cannot be obtained.
Ctri	2024	Short-term motor skill training programme for semi-professional taekwondo players	The full text cannot be obtained.
Ctri	2024	To Find Out The Effect Of Swiss Ball Training Among Collegiate Badminton Players	The full text cannot be obtained.
Ctri	2025	Comparing jump training and mixed workouts for improving dive distance and leg power in swimmers	The full text cannot be obtained.
Ctri	2025	Effect of Blood Flow Restriction and Ischemic Preconditioning with Complex Training on Fitness and Performance in District-Level Football Players	The full text cannot be obtained.
Ctri	2025	How Plyometric Exercises Compare to Standard Physiotherapy in Improving Balance and Body Awareness in Bharatanatyam Dancers with Flat Feet	The full text cannot be obtained.
Cuenca-Fernández, F., I. C. Smith, M. J. Jordan, B. R. MacIntosh, G. López-Contreras, R. Arellano and W. Herzog	2017	Nonlocalized postactivation performance enhancement (PAPE) effects in trained athletes: a pilot study	The intervention methods are inconsistent.
Cuevas-Aburto, J., I. Jukic, L. J. Chirosa-Ríos, J. M. González-Hernández, D. Janicijevic, P. Barboza-González, F. Guede-Rojas and A. García-Ramos	2022	Effect of Traditional, Cluster, and Rest Redistribution Set Configurations on Neuromuscular and Perceptual Responses During Strength-Oriented Resistance Training	Include in the analysis	强度10RM
Cui, W., Y. Chen and D. Wang	2024	Research on the effect of post-activation potentiation under different velocity loss thresholds on boxer’s punching ability	No corresponding indicators
Cui, Y. M., J. J. Mu, Q. Wang, R. Xi, Y. Z. Wang, D. X. Liu, X. P. Chen and Z. X. Zhou	2023	Acute effects of different load intensities and rest intervals on muscle strength endurance in male college athletes	The topic is irrelevant.
d56bt, R. B. R.	2020	Effects of Functional Training on the immune system and inflammatory responses, body composition and functionality in Overweight elderly women	The topic is irrelevant.
da Costa Silva, J. R. L., J. F. Da Silva, P. C. do Nascimento Salvador and C. de la Rocha Freitas	2015	The effect of “FIFA 11+” on vertical jump performance in soccer players	Non-acute experiment
Dabbs, N. C., J. A. Lundahl and J. C. Garner	2015	Effectiveness of different rest intervals following whole-body vibration on vertical jump performance between college athletes and recreationally trained females	The intervention methods are inconsistent.
Dabbs, N. C., C. X. Mu?oz, T. T. Tran, L. E. Brown and M. Bottaro	2011	EFFECT OF DIFFERENT REST INTERVALS AFTER WHOLE-BODY VIBRATION ON VERTICAL JUMP PERFORMANCE	The intervention methods are inconsistent.
Dahl, E. B., E. ?ygard, G. Paulsen, B. Rud and T. Losnegard	2021	Morning Preconditioning Exercise Does Not Increase Afternoon Performance in Competitive Runners	The intervention methods are inconsistent.
Dallas, G., C. Dallas, V. Kolovou, P. Pappas, V. Mellos and G. Paradisis	2022	ACUTE EFFECTS OF BILATERAL AND UNILATERAL WHOLE BODY VIBRATION TRAINING ON JUMPING ABILITY, ASYMMETRY, AND BILATERAL DEFICIT ON FORMER ARTISTIC GYMNASTS	The intervention methods are inconsistent.
Dallas, G., P. Kirialanis and V. Mellos	2014	The acute effect of whole body vibration training on flexibility and explosive strength of young gymnasts	The intervention methods are inconsistent.
Dallas, G., A. Smirniotou, G. Tsiganos, D. Tsopani, A. Di Cagno and C. Tsolakis	2014	Acute effect of different stretching methods on flexibility and jumping performance in competitive artistic gymnasts	The intervention methods are inconsistent.
Daneshjoo, A., E. Hosseini, S. Heshmati, M. Sahebozamani and D. G. Behm	2024	Effects of slow dynamic, fast dynamic, and static stretching on recovery of performance, range of motion, balance, and joint position sense in healthy adults	The intervention methods are inconsistent.
Dann, E., S. Quinn, M. Russell, L. P. Kilduff, A. N. Turner and S. P. Hills	2023	Alternate Leg Bounding Acutely Improves Change of Direction Performance in Women's Team Sports Players Irrespective of Ground Type	No corresponding indicators
De Avelar, N. C. P., D. M. S. Viana, V. G. C. Ribeiro, F. Salvador and A. C. R. Lacerda	2020	Dose-response of neuromuscular and anaerobic performance to whole-body vibration	The intervention methods are inconsistent.
De Castro, V., M. Martín-López, D. Suárez, A. Rivera and J. F. Navarro	2009	Absence of tolerance to the antiaggressive action of the mGlu1R antagonist JNJ16259685 after repeated administration to mice	The topic is irrelevant.
De Freitas, M. C., F. E. Rossi, L. A. Colognesi, J. De Oliveira, N. E. Zanchi, F. S. Lira, J. M. Cholewa and L. A. Gobbo	2021	POSTACTIVATION POTENTIATION IMPROVES ACUTE RESISTANCE EXERCISE PERFORMANCE AND MUSCULAR FORCE IN TRAINED MEN	No corresponding indicators
de Hoyo Lora, M., S. Romero Granados, B. Sa?udo Corrales and L. Carrasco Páez	2009	Effect of a whole body vibration session on the jump ability	The intervention methods are inconsistent.
de Hoyo, M., A. de la Torre, F. Pradas, B. Sa?udo, L. Carrasco, J. Mateo-Cortes, S. Domínguez-Cobo, O. Fernandes and O. Gonzalo-Skok	2015	Effects of eccentric overload bout on change of direction and performance in soccer players	Date Missing
de Keijzer, K. L., S. A. McErlain-Naylor, A. Dello Iacono and M. Beato	2020	Effect of Volume on Eccentric Overload-Induced Postactivation Potentiation of Jumps	No control group
de Keijzer, K. L., S. A. McErlain-Naylor, A. Dello Iacono and M. Beato	2020	Effect of Volume on Eccentric Overload–Induced Postactivation Potentiation of Jumps	No control group
de la Cruz, V. M., S. Rodríguez-Barbero, V. Rodrigo-Carranza, J. J. Salinero, J. M. González-Ravé and F. González-Mohíno	2024	Post-Activation Potentiation Enhancement Response of Two Complex Training Sequences	No control group
De Rezende, F. N., G. R. Da Mota, C. R. Lopes, B. V. C. Da Silva, M. A. M. Simim and M. Marocolo	2016	Specific warm-up exercise is the best for vertical countermovement jump in young volleyball players	Date Missing
Degrange, T. D., W. A. Jackson, T. D. Williams, R. R. Rogers, M. R. Marshall and C. G. Ballmann	2019	Acute Caffeine Ingestion Increases Velocity and Power in Upper and Lower Body Free-Weight Resistance Exercises	The intervention methods are inconsistent.
Del Rosso, S., D. Pinho Souza, F. Mu?oz, D. G. Behm, C. Foster and D. Boullosa	2021	10 km performance prediction by metabolic and mechanical variables: influence of performance level and post-submaximal running jump potentiation	The topic is irrelevant.
Dello Iacono, A., M. Beato and I. Halperin	2020	The Effects of Cluster-Set and Traditional-Set Postactivation Potentiation Protocols on Vertical Jump Performance	No control group
Dello Iacono, A., M. Beato and I. Halperin	2021	Self-Selecting the Number of Repetitions in Potentiation Protocols: Enhancement Effects on Jumping Performance	The intervention methods are inconsistent.
Dewig, D. R., A. S. Lepley, A. Nilius, D. A. Padua, B. G. Pietrosimone, E. A. Wikstrom and J. T. Blackburn	2024	An Acute Bout of Whole-Body Vibration Does Not Improve Jumping Performance in Those With Anterior Cruciate Ligament Reconstruction	The intervention methods are inconsistent.
Di Cagno, A., C. Baldari, C. Battaglia, M. C. Gallotta, M. Videira, M. Piazza and L. Guidetti	2010	Preexercise static stretching effect on leaping performance in elite rhythmic gymnasts	The intervention methods are inconsistent.
Di Giminiani, R., N. Rucci, L. Capuano, M. Ponzetti, F. Aielli and J. Tihanyi	2020	Individualized Whole-Body Vibration: Neuromuscular, Biochemical, Muscle Damage and Inflammatory Acute Responses	The intervention methods are inconsistent.
Di Mauro, D., D. Buda, L. Magaudda, G. Trimarch, R. Franzo, A. Bonaiuto and F. Trimarchi	2016	Acute effects of static stretching on jumping performance: static stretching and jump	The intervention methods are inconsistent.
Dias, A., P. Pires, L. Santana, P. Marques, M. C. Espada, F. Santos, E. J. D. Silva, A. Rebelo and D. S. Teixeira	2024	Concurrent Validity and Reliability of a Free Smartphone Application for Evaluation of Jump Height	The topic is irrelevant.
Ding, L., J. Liu, Y. Yao, L. Guo, B. Chen, Y. H. Cao and O. Girard	2025	Caffeinated chewing gum enhances maximal strength and muscular endurance during bench press and back squat exercises in resistance-trained men	The topic is irrelevant.
Dinsdale, A. J. and A. Bissas	2021	Eliciting postactivation potentiation with hang cleans depends on the recovery duration and the individual’s 1 repetition maximum strength	The intervention methods are inconsistent.
Dinsdale, A. J. and A. Bissas	2021	Eliciting Postactivation Potentiation With Hang Cleans Depends on the Recovery Duration and the Individual's 1 Repetition Maximum Strength	The intervention methods are inconsistent.
Ditch, J. C.	2024	Acute Potentiation on Vertical Jump Performance Following Accentuated Eccentric Loaded Back Squats in Male High School Basketball Players	The intervention methods are inconsistent.
do Carmo, E. C., E. O. De Souza, H. Roschel, R. Kobal, H. Ramos, S. Gil and V. Tricoli	2021	Self-selected Rest Interval Improves Vertical Jump Postactivation Potentiation	Include in the analysis
Docherty, D. and M. J. Hodgson	2007	The Application of Postactivation Potentiation to Elite Sport	The intervention methods are inconsistent.
Dote-Montero, M., I. Pelayo-Tejo, P. Molina-Garcia, A. Carle-Calo, A. García-Ramos, L. J. Chirosa-Ríos, I. J. Chirosa-Ríos and F. J. Amaro-Gahete	2022	Effects of post-tetanic potentiation induced by whole-body electrostimulation and post-activation potentiation on maximum isometric strength	The intervention methods are inconsistent.
Douvis, A., G. Tsigganos, E. Zaharogiannis, A. Smirnioti and C. Tsolakis	Year	Acute effects of static and ballistic stretching on strength-power and sport specific performance parameters in elite female fencers	The intervention methods are inconsistent.
Downey, R. J., D. A. Deprez and P. D. Chilibeck	2022	Effects of Postactivation Potentiation on Maximal Vertical Jump Performance After a Conditioning Contraction in Upper-Body and Lower-Body Muscle Groups	Include in the analysis
Doyle, T. L. A., A. C. Fain, J. A. Wills, D. Cooper, K. Toonen and B. Kamphius	2022	Measures of Lower Body Strength Associated With Injuries in Australian Special Forces Selection Candidates	No corresponding indicators
Dragutinovic, B., J. F. Feuerbacher, M. W. Jacobs, W. Bloch and M. Schumann	2022	Acute Effects of Concurrent High-Intensity Interval Cycling and Bench-Press Loading on Upper- and Lower-Body Explosive Strength Performance	Non-acute experiment
Drks	2017	Effects of a forefoot-oriented exercise intervention on jumping performance and injury incidence in volleyball players – A randomized controlled intervention study	The full text cannot be obtained.
Drks	2019	Effects of acute exercise on drug craving, self-esteem, mood and affect in adults with poly-substance dependence: a multicenter randomized controlled trial	The full text cannot be obtained.
Drks	2021	EMS-based running to enhance physiological and strength-associated performance	The full text cannot be obtained.
Drks	2024	Influence of the menstrual cycle on strength performance in healthy women - six arm crossover	The full text cannot be obtained.
Duc, S. and H. Meras Serrano	2024	Acute effect of adding whole body vibration exercise during inter-sets recovery period on muscular performance during high velocity—low resistance weightlifting exercises	The intervention methods are inconsistent.
Duc, S., B. R. R?nnestad and W. Bertucci	2020	Adding Whole-Body Vibration to Preconditioning Squat Exercise Increases Cycling Sprint Performance	The intervention methods are inconsistent.
Duc, S. and H. M. Serrano	2024	Acute effect of adding whole body vibration exercise during inter-sets recovery period on muscular performance during high velocity-low resistance weightlifting exercises	The intervention methods are inconsistent.
Duncan, M. J., M. Smith, K. Cook and R. S. James	2012	THE ACUTE EFFECT OF A CAFFEINE-CONTAINING ENERGY DRINK ON MOOD STATE, READINESS TO INVEST EFFORT, AND RESISTANCE EXERCISE TO FAILURE	The intervention methods are inconsistent.
Duthie, G. M., W. B. Young and D. A. Aitken	2002	The acute effects of heavy loads on jump squat performance: an evaluation of the complex and contrast methods of power development	No control group
dz, R. B. R.	2024	Acute effect of portable device Massage on Muscle Fatigue, Muscle Pain, and Physical Performance in active subjects: a cross-over randomized clinical trial	The topic is irrelevant.
Edis, ?., ?. U?an and F. Vural	2021	Acute Effect of Different Warming Protocols on Squat Force Values: Comparison of Myofacial Relaxation Method and Force-Based Warming Methods	The intervention methods are inconsistent.
Edouard, P., J. B. Morin and P. Samozino	2015	No change in maximal lower extremity power output was induced by a decathlon	The topic is irrelevant.
Eitner, J. D., R. G. LeFavi and B. L. Riemann	2011	Kinematic and Kinetic Analysis of the Squat with and Without Knee Wraps	The intervention methods are inconsistent.
Eken, ?., E. Mainer-Pardos, F. H. Yagin, I. Eken, P. Prieto-González and H. Nobari	2022	Motoric performance variation from morning to evening: 80% intensity post-activation potentiation protocol impacts performance and its diurnal amplitude in basketball players	The intervention methods are inconsistent.
El Hage, R., E. Zakhem, E. Moussa and C. Jacob	2011	Acute effects of heavy-load squats on consecutive vertical jump performance	No control group
Ercan Kose, D., T. Aksit, Z. I. Akyildiz, B. Erman, M. Z. Ozkol and F. Vural	2023	The acute effects of different percentages of blood flow restrictions on all-out back squat exercise	The intervention methods are inconsistent.
Erel, S., E. A. Telci, O. T. Atalay and ü. B. Asian	2014	The effects of lower extremity exercises with power plate on balance in healthy subjects	The topic is irrelevant.
Ero?lu, ?.	2022	Acute Effects of Post-Activation Potentiation on Explosive Strength Performance in Wrestling Athletes	No corresponding indicators
Eryi?it, H., B. Ramanli and H. Turnag?l	2021	Alkaline diet improves vertical jump performance in volleyball players	The topic is irrelevant.
Escobar Hincapié, A., C. A. Agudelo Velásquez, M. Ortiz Uribe, C. A. García Torres and A. Rojas Jaramillo	2021	Unilateral and Bilateral Post-Activation Performance Enhancement on Jump Performance and Agility	No control group
Esformes, J. I. and T. M. Bampouras	2013	Effect of back squat depth on lower-body postactivation potentiation	No control group
Esformes, J. I., N. Cameron and T. M. Bampouras	2010	Postactivation potentiation following different modes of exercise	Date Missing
Esformes, J. I., M. Keenan, J. Moody and T. M. Bampouras	2011	EFFECT OF DIFFERENT TYPES OF CONDITIONING CONTRACTION ON UPPER BODY POSTACTIVATION POTENTIATION	The intervention methods are inconsistent.
Evangelista, A. L., C. La Scala Teixeira, A. F. Machado, P. E. Pereira, R. L. Rica and D. S. Bocalini	2019	Effects of a short-term of whole-body, high-intensity, intermittent training program on morphofunctional parameters	The intervention methods are inconsistent.
Evangelista, A. L., M. L. B. Pozzi, L. M. Santos, B. M. Barros, C. R. De Souza, V. M. Reis and D. S. Bocalini	2021	Energy expenditure in hiit whole body associated with electromyostimulation	The intervention methods are inconsistent.
Evetovich, T. K., D. S. Conley and P. F. McCawley	2015	Postactivation potentiation enhances upper- and lower-body athletic performance in collegiate male and female athletes	Date Missing
Falch, H. N., H. G. R?derg?rd and R. Van den Tillaar	2020	Relationship of Performance Measures and Muscle Activity between a 180° Change of Direction Task and Different Countermovement Jumps	The intervention methods are inconsistent.
Faller, J. M., B. Thompson, S. Sotir and S. Ives	2023	The Acute Impacts of Resistance Training Performed with and without Blood Flow Restriction on Lower Body Muscular Power	Include in the analysis
Farjallah, M. A., O. Hammouda, M. Zouch, K. Ghattassi, A. Graja, T. Driss, K. Chamari and N. Souissi	2018	Effect of melatonin ingestion on physical performance, metabolic responses, and recovery after an intermittent training session	The topic is irrelevant.
Fashioni, E., B. Langley and R. M. Page	2020	The effectiveness of a practical half-time re-warm-up strategy on performance and the physical response to soccer-specific activity	The topic is irrelevant.
Fernández-Galván, L. M., P. Prieto-González, J. Sánchez-Infante, P. Jiménez-Reyes and A. Casado	2022	The Post-Activation Potentiation Effects on Sprinting Abilities in Junior Tennis Players	No control group
Ferrari, A., G. Baquet, A. J. Blazevich and S. Ratel	2023	Influence of Recovery Time After Warm-up on Vertical Jump Performance in Trained Prepubertal and Postpubertal Male Athletes	The intervention methods are inconsistent.
Ferreira, F. R., G. Angeli, Y. Q. Confessor, J. F. L. Gagliardi and T. L. de Barros Neto	2013	Acute effect of extensors knee unilateral on leg extension machine with and without stimulation on the vibrating platform	The intervention methods are inconsistent.
Ferreira, S. L. D., V. L. G. Panissa, B. Miarka and E. Franchini	2012	POSTACTIVATION POTENTIATION: EFFECT OF VARIOUS RECOVERY INTERVALS ON BENCH PRESS POWER PERFORMANCE	The intervention methods are inconsistent.
fg, R. B. R.	2020	Dose-response effect of strength training on the rehabilitation of patients with Patellofemoral Pain Syndrome	Non-acute experiment
Filip-Stachnik, A., M. Spieszny, L. Stanisz and M. Krzysztofik	2022	Does caffeine ingestion affect the lower-body post-activation performance enhancement in female volleyball players?	The intervention methods are inconsistent.
Fiorilli, G., F. Quinzi, A. Buonsenso, G. Di Martino, M. Centorbi, A. Giombini, G. Calcagno and A. di Cagno	2020	Does Warm-up Type Matter? A Comparison between Traditional and Functional Inertial Warm-up in Young Soccer Players	Include in the analysis
Fletcher, I. M.	2010	The effect of different dynamic stretch velocities on jump performance	The topic is irrelevant.
Fletcher, I. M.	2013	An investigation into the effect of a preperformance strategy on jump performance	Include in the analysis
Fletcher, I. M.	2013	An investigation into the effect of a pre-performance strategy on jump performance	The topic is irrelevant.
Fonseca, F. S., B. D. D. Costa, M. E. C. Ferreira, S. Paes, D. de Lima, W. Kassiano, E. S. Cyrino, P. Gantois and L. S. Fortes	2020	Acute effects of equated volume -load resistance training leading to muscular failure versus non -failure on neuromuscular performance	No control group
Fonseca, F. S., B. D. V. Costa, M. E. C. Ferreira, S. Paes, D. de Lima-Junior, W. Kassiano, E. S. Cyrino, P. Gantois and L. S. Fortes	2020	Acute effects of equated volume-load resistance training leading to muscular failure versus non-failure on neuromuscular performance	The topic is irrelevant.
Fontanetti, G., R. V. Barreto, R. C. Junior, G. B. Mantovani, B. S. Denadai, C. C. Greco and L. C. R. D. Lima	2023	Muscle Function and Thickness Are Not Associated with Responsiveness to Post-Activation Performance Enhancement	No control group
Fontanetti, G., R. V. Barreto, R. C. Junior, V. Marangoni, B. S. Denadai, C. C. Greco and L. C. R. Lima	2025	The Use of the Self-Selected Rest Interval Method Is as Effective for Optimizing Postactivation Performance Enhancement in Elite Athletes as Employing the Best Fixed Rest Interval	Include in the analysis
Fortes, L. D. S., M. Mazini-Filho, D. Lima-Júnior, D. G. S. Machado, M. R. Albuquerque, F. D. S. Fonseca and M. E. C. Ferreira	2021	Transcranial Stimulation Improves Volume and Perceived Exertion but does not Change Power	The intervention methods are inconsistent.
Fountas, M., E. Bakaloudi, E. Bassa, A. Xenofontos and C. Kotzamanidis	2012	The effect of high-intensity half-squat to the jump performance in recreationally active men	No control group
Frankinouille, R., H. Baur, D. Vissers, J. Taeymans, J. Gielen and C. Schulz	2020	Effects of a forefoot-oriented exercise intervention on jumping performance in volleyball players: a randomized controlled intervention study	Non-acute experiment
Freitas, T. T., J. Calleja-González, J. Carlos-Vivas, E. Marín-Cascales and P. E. Alcaraz	2019	Short-term optimal load training vs a modified complex training in semi-professional basketball players	Non-acute experiment
French, D. N., W. J. Kraemer and C. B. Cooke	2003	Changes in dynamic exercise performance following a sequence of preconditioning isometric muscle actions	The intervention methods are inconsistent.
Fu, K., L. Chen, E. T. Poon, R. Wang, Q. Li, H. Liu and I. M. K. Ho	2023	Post-activation performance enhancement of flywheel training on lower limb explosive power performance	No control group
Fukutani, A., S. Takei, K. Hirata, N. Miyamoto, H. Kanehisa and Y. Kawakami	2014	Influence of the intensity of squat exercises on the subsequent jump performance	No control group
Gahreman, D., M. A. Moghadam, E. Hoseininejad, V. V. Dehnou, J. D. Connor, K. Doma and M. Stone	2020	Postactivation potentiation effect of two lower body resistance exercises on repeated jump performance measures	Data missing
Gallagher, C., C. E. Green, M. L. Kenny, J. R. Evans, G. D. W. McCullagh, S. A. Pullinger and B. J. Edwards	2023	Is implementing a post-lunch nap beneficial on evening performance, following two nights partial sleep restriction?	The topic is irrelevant.
Galpin, A. J., K. K. Malyszek, K. A. Davis, S. M. Record, L. E. Brown, J. W. Coburn, R. A. Harmon, J. M. Steele and A. D. Manolovitz	2015	Acute Effects of Elastic Bands on Kinetic Characteristics During the Deadlift at Moderate and Heavy Loads	The intervention methods are inconsistent.
Gantois, P., F. D. Fonseca, D. De Lima, M. D. Costa, B. D. D. Costa, E. S. Cyrino and L. D. Fortes	2021	Acute effects of muscle failure and training system (traditional vs. rest-pause) in resistance exercise on countermovement jump performance in trained adults	The intervention methods are inconsistent.
Garcia, T., J. Dal Pupo, D. A. Knihs, O. A. F. Rodrigues, H. B. Zimmermann and J. Padulo	2020	Single-versus multi-joint isometric protocols to induce a post-activation potentiation effect on squat jump performance	The intervention methods are inconsistent.
García-Luna, M. A., J. M. Cortell-Tormo, M. García-Jaén, M. Ortega-Navarro and J. Tortosa-Martínez	2020	Acute Effects of ACL Injury-Prevention Warm-Up and Soccer-Specific Fatigue Protocol on Dynamic Knee Valgus in Youth Male Soccer Players	The intervention methods are inconsistent.
García-Pinillos, F., C. Lago-Fuentes, P. A. Latorre-Román, A. Pantoja-Vallejo and R. Ramirez-Campillo	2020	Jump-Rope Training: Improved 3-km Time-Trial Performance in Endurance Runners via Enhanced Lower-Limb Reactivity and Foot-Arch Stiffness	The intervention methods are inconsistent.
García-Pinillos, F., A. Martínez-Amat, F. Hita-Contreras, E. J. Martínez-López and P. A. Latorre-Román	2014	EFFECTS OF A CONTRAST TRAINING PROGRAM WITHOUT EXTERNAL LOAD ON VERTICAL JUMP, KICKING SPEED, SPRINT, AND AGILITY OF YOUNG SOCCER PLAYERS	Non-acute experiment
García-Pinillos, F., A. Molina-Molina and P. Latorre-Román	2016	Impact of an incremental running test on jumping kinematics in endurance runners: can jumping kinematic explain the post-activation potentiation phenomenon?	The intervention methods are inconsistent.
García-Pinillos, F., J. A. Párraga-Montilla, V. M. Soto-Hermoso and P. A. Latorre-Román	2016	Changes in balance ability, power output, and stretch-shortening cycle utilisation after two high-intensity intermittent training protocols in endurance runners	The intervention methods are inconsistent.
García-Ramos, A., V. Nebot, P. Padial, T. Valverde-Esteve, A. Pablos-Monzó and B. Feriche	2016	Effects of short inter-repetition rest periods on power output losses during the half squat exercise	The intervention methods are inconsistent.
García-Ramos, A., A. Pérez-Castilla and S. Jaric	2021	Optimisation of applied loads when using the two-point method for assessing the force-velocity relationship during vertical jumps	The topic is irrelevant.
Gavanda, S., T. J. Hosang, J. Grasser, S. Wagener, N. S?nmez, I. Kayser and A. J. Knicker	2022	The Influence of Relaxing and Self-Selected Stimulating Music on Vertical Jump Performance in Male Volleyball Players	The topic is irrelevant.
gbvjyb, R. B. R.	2024	Effect of creatine supplementation on physical performance in physically active women	The topic is irrelevant.
Gee, T. I., P. Harsley and D. C. Bishop	2021	Effect of 10 Weeks of Complex Training on Speed and Power in Academy Soccer Players	The intervention methods are inconsistent.
Gelen, E., D. Bakici, M. N. Yasar and A. Turgut	2021	Does Static Stretching Compromise Jump Performance in Diurnal Variation?	The intervention methods are inconsistent.
Gen?, S., E. Manc?, ?. Güdücü and E. Günay	2024	Post-Activation Performance Enhancement (PAPE) interventions at different loads may enhance sprint performance in well-trained athletes	No corresponding indicators
Gerakaki, M. E., P. E. Evangelidis, S. Tziortzis and G. P. Paradisis	2013	Acute effects of dynamic whole body vibration in well trained track & field sprinters	The intervention methods are inconsistent.
Gerodimos, V., A. Zafeiridis, K. Karatrantou, T. Vasilopoulou, K. Chanou and E. Pispirikou	2010	The acute effects of different whole-body vibration amplitudes and frequencies on flexibility and vertical jumping performance	The intervention methods are inconsistent.
Gervasi, M., A. R. Calavalle, S. Amatori, E. Grassi, P. Benelli, P. Sestili and D. Sisti	2018	Post-Activation Potentiation Increases Recruitment of Fast Twitch Fibers: A Potential Practical Application in Runners	The intervention methods are inconsistent.
Ghazel, N., A. Souissi, H. Chtourou, G. Aloui and N. Souissi	2022	The effect of music on short-term exercise performance during the different menstrual cycle phases in female handball players	The topic is irrelevant.
Gheorghe, C., L. B. Michalsik, D. Badau, A. Badau and C. Mereuta	2024	Effects of post warm-up short-term inactivity on physical and physiological parameters in female elite team handball players	The intervention methods are inconsistent.
Giakoni-Ramírez, F., R. Ya?ez-Sepúlveda, C. Mu?oz-Strale, D. Duclos-Bastías, A. Godoy-Cumillaf, J. P. M. Elgart and C. R. Facusse	2024	Effects on vertical jump performance of university students using virtual reality on the ICAROS? unstable platform	The intervention methods are inconsistent.
Giancotti, G. F., A. Fusco, A. Iannaccone and C. Cortis	2018	Short-Term Effects of Suspension Training on Strength and Power Performances	The topic is irrelevant.
Gillingham, B., A. Bishop, G. K. Higa, K. J. Adams and M. DeBeliso	2023	The Relationship Between Partial and Full Range of Motion Deadlift 1-Repetition Maximum: A Technical Note	The intervention methods are inconsistent.
Giombini, A., A. Macaluso, L. Laudani, A. Di Cesare, A. Piccinini, F. Pigozzi and V. M. Saraceni	2013	Acute effect of whole-body vibration at optimal frequency on muscle power output of the lower limbs in older women	The intervention methods are inconsistent.
Girman, J. C., M. T. Jones, T. D. Matthews and R. J. Wood	2014	Acute effects of a cluster-set protocol on hormonal, metabolic and performance measures in resistance-trained males	The intervention methods are inconsistent.
Gizzi, L., U. Yavuz, D. Hillerkuss, T. Geri, E. Gneiting, F. Domeier, S. Schmitt and O. R?hrle	2021	Variations in Muscle Activity and Exerted Torque During Temporary Blood Flow Restriction in Healthy Individuals	The topic is irrelevant.
Gogte, K., P. Srivastav and G. B. Miyaru	2017	Effect of Passive, Active and Combined Warm up on Lower Limb Muscle Performance and Dynamic Stability in Recreational Sports Players	The topic is irrelevant.
Go?a?, A., A. Maszczyk, A. Zajac, K. Miko?ajec and P. Stastny	2016	Optimizing post activation potentiation for explosive activities in competitive sports	No control group
Go?a?, A., M. Wilk, P. Stastny, A. Maszczyk, K. Pajerska and A. Zaj?c	2017	Optimizing Half Squat Postactivation Potential Load in Squat Jump Training for Eliciting Relative Maximal Power in Ski Jumpers	No control group
Gomes, W. A., L. E. Brown, E. G. Soares, J. J. Da Silva, F. H. D. D. O. Silva, é. P. Serpa, D. A. Corrêa, G. D. B. Vilela Junior, C. R. Lopes and P. H. Marchetti	2015	Kinematic and sEMG analysis of the back squat at different intensities with and without knee wraps	The topic is irrelevant.
Gomes, W. A., J. J. da Silva, E. G. Soares, E. P. Serpa, D. A. Correa, G. B. V. Junior, C. R. Lopes and P. H. Marchetti	2015	ACUTE EFFECTS ON PERFORMANCE OF THE VERTICAL JUMP AFTER BACK SQUAT WITH KNEE WRAPS	The topic is irrelevant.
González Ravé, J. M. and V. García Coll	2006	Acute effects of high intensity strength training in female players	No corresponding indicators
González-Alcázar, F. J., P. Jiménez-Martínez, C. Alix-Fages, A. Ruiz-Ariza, R. A. Casuso, J. Varela-Goicoechea, A. García-Ramos and A. Jerez-Martínez	2025	Impact of Low-Load High-Volume Initial Sets vs. Traditional High-Load Low-Volume Bench Press Protocols on Functional and Structural Adaptations in Powerlifters	The intervention methods are inconsistent.
González-Hernández, J. M., A. García-Ramos, A. Casta?o-Zambudio, F. Capelo-Ramírez, G. Marquez, D. Boullosa and P. Jiménez-Reyes	2020	Mechanical, Metabolic, and Perceptual Acute Responses to Different Set Configurations in Full Squat	No control group
González-Mohino, F., V. Rodrigo-Carranza, D. J. Santos-García, A. P. Turner and J. M. González-Ravé	2025	Acute effects of the sequence of concurrent high-intensity resistance and endurance exercises in recreational athletes	No control group
González-Ravé, J. M., L. Machado, F. Navarro-Valdivielso and J. P. Vilas-Boas	2009	Acute effects of heavy-load exercises, stretching exercises, and heavy-load plus stretching exercises on squat jump and countermovement jump performance	Include in the analysis
Gourgoulis, V., N. Aggeloussis, P. Kasimatis, G. Mavromatis and A. Garas	2003	Effect of a submaximal half-squats warm-up program on vertical jumping ability	No control group
G?ZlüKaya G?Rg?Ner, F., B. SoyugüR and B. U. Alemdaro?Lu	2024	Futbolcularda Frans?z Kontrast Y?nteminin Aktivasyon Sonras? Performans Art???na Etkisi: Deneysel Ara?t?rma	No control group
Grgic, J. and P. Mikulic	2017	Caffeine ingestion acutely enhances muscular strength and power but not muscular endurance in resistance-trained men	The topic is irrelevant.
Griest, T. D., C. M. McCarthy, L. I. Rentería, K. G. P. Paterson, D. F. Eurich, G. R. Laskin and M. J. Ormsbee	2025	Supramaximal Walkouts Protect Against Performance Decrements Experienced in Repeated Sets of Back Squats	No corresponding indicators
GüNg?R, A. K.	2024	Farkl? Is?nma Protokollerinin Adolesan Kad?n Voleybolcular?n S??rama Performans?na Etkisi	The intervention methods are inconsistent.
Guo, W., M. Liang, J. Lin, R. Zhou, N. Zhao, F. J. Aidar, R. Oliveira and G. Badicu	2022	Time Duration of Post-Activation Performance Enhancement (PAPE) in Elite Male Sprinters with Different Strength Levels	No control group
Guo, W. X., S. H. Qu, Z. X. Kong and M. F. Liang	2018	Postactivation potentiation in skeletal muscle from the perspective of time domain characteristics	No control group
Guppy, S. N., T. Nagatani, W. C. K. Poon, K. L. Kendall, J. P. Lake and G. G. Haff	2024	Changes in deadlift six repetition maximum, countermovement jump performance, barbell velocity, and perceived exertion over the duration of a microcycle	The topic is irrelevant.
Gutiérrez-Dávila, M., C. González, F. J. Giles, D. Gallardo and F. J. Rojas	2016	EFFECT OF LIGHT OVERLOADS ON COUNTERMOVEMENT VERTICAL JUMP PERFORMANCE	The topic is irrelevant.
Gutiérrez-Flores, D., P. E. Alcaraz, P. Cormier, A. Martínez-Serrano and T. T. Freitas	2024	Do Activities Performed within the Intra-Contrast Rest Interval Affect Neuromuscular Performance during Complex-Contrast Training Protocols?	The intervention methods are inconsistent.
Güven, P., B. U. Alemdaro?lu, Y. K?klü, B. Karako? and H. Türkdo?an	2023	The Acute Effects of Velocity Loss During Half Squat Exercise on Jump Performance	The full text cannot be obtained.
h9cy, R. B. R.	2018	Comparison of the Acute Effects of Traditional versus Power Training on Metabolic, Cardiovascular and Psychophysiological Responses in Elderly Hypertensive Women	The topic is irrelevant.
H?kkinen, K., W. J. Kraemer, A. Pakarinen, T. Triplett-McBride, J. M. McBride, A. H?kkinen, M. Alen, M. R. McGuigan, R. Bronks and R. U. Newton	2002	Effects of heavy resistance/power training on maximal strength, muscle morphology, and hormonal response patterns in 60-75-year-old men and women	The topic is irrelevant.
Hall, K. B., M. A. Immink, D. T. Martin, H. Bennett and R. G. Crowther	2024	Dose-Response Effect of an Inertia Flywheel Postactivation Performance Enhancement Protocol on Countermovement Jump Performance	No control group
Hall, K. B., M. A. Immink, D. T. Martin, H. Bennett and R. G. Crowther	2024	Dose–Response Effect of an Inertia Flywheel Postactivation Performance Enhancement Protocol on Countermovement Jump Performance	No control group
Hammami, R., H. Nobari, W. Hanen, J. Gene-Morales, H. Rebai, J. C. Colado and L. P. Ardigò	2023	Exploring of two different equated instability resistance training programs on measure of physical fitness and lower limb asymmetry in pre-pubertal weightlifters	The intervention methods are inconsistent.
Hammoudi-Nassib, S., S. Nassib, M. Chtara, W. Briki, A. Chaouachi, D. Tod and K. Chamari	2017	EFFECTS OF PSYCHING-UP ON SPRINT PERFORMANCE	The intervention methods are inconsistent.
Hanson, E. D., S. Leigh and R. G. Mynark	2007	Acute effects of heavy- and light-load squat exercise on the kinetic measures of vertical jumping	No control group
Hanson, E. D., S. Leigh and R. G. Mynark	2007	Acute effects of heavy- and light-load squatexercise on thekinetic measures of vertical jumping	No control group
Harmanci, H., P. Demirel, H. Koc and R. Tekin	2024	RETRACTION: Effects of plyometric warm-up performed with different resistances on jumping performance as post-activation potentiation	The topic is irrelevant.
Harmanci, H., P. Demirel, H. Ko? and R. Tekin	2024	Effects of plyometric warm-up performed with different resistances on jumping performance as post-activation potentiation	The intervention methods are inconsistent.
Harrison, P. W., L. P. James, D. G. Jenkins, M. R. McGuigan, P. M. Holmberg and V. G. Kelly	2024	The Effects of Low-Load Squat Jump and Maximal Isometric Priming Exercise on Muscular Performance and Perceptual State	The full text cannot be obtained.
Hasan, N., S. Nuhmani, S. J. Kachanathu and Q. I. Muaidi	2018	Efficacy of complex training on angular velocity of shoulder in collegiate basketball players	No corresponding indicators
Healy, R. and T. M. Comyns	2017	The application of postactivation potentiation methods to improve sprint speed	The intervention methods are inconsistent.
Helbin, J., A. Latocha, M. Spieszny, P. Ewertowska, M. Wilk and M. Krzysztofik	2025	Acute effects of unilateral conditioning activity on unilateral and bilateral jumping performance and bilateral strength asymmetry	The intervention methods are inconsistent.
Hernández-Preciado, J. A., E. Baz, C. Balsalobre-Fernández, D. Marchante and J. Santos-Concejero	2018	Potentiation effects of the French contrast method on vertical jumping ability	The intervention methods are inconsistent.
Hester, G. M., Z. K. Pope, J. H. Sellers, R. M. Thiele and J. M. DeFreitas	2017	Potentiation: Effect of Ballistic and Heavy Exercise on Vertical Jump Performance	The intervention methods are inconsistent.
Heynen, R., M. Gross, T. Betschen and K. Hübner	2024	Post-Activation Performance Enhancement (PAPE) Increases Jumping Power in Elite Female Volleyball Athletes	No control group
Hickmott, L. M., S. J. Butcher and P. D. Chilibeck	2025	Conceptualizing a load and volume autoregulation integrated velocity model to minimize neuromuscular fatigue and maximize neuromuscular adaptations in resistance training	Review literature
Hilfiker, R., K. Hübner, T. Lorenz and B. Marti	2007	Effects of drop jumps added to the warm-up of elite sport athletes with a high capacity for explosive force development	The intervention methods are inconsistent.
Hill, A. R., D. L. Laudermilk and S. M. Choi	2019	The Acute Effects of Different Squat Intensities on Vertical Jump Performance	No control group
Hirayama, K.	2014	Acute effects of an ascending intensity squat protocol on vertical jump performance	The full text cannot be obtained.
Hjortsberg, S., J. Mattson, D. Jansson and A. Theos	2023	The effect of Post Activation Potentiation in children’s jumping performance	The topic is irrelevant.
Ho, C. S., M. C. Lee, C. Y. Chang, W. C. Chen and W. C. Huang	2020	Beneficial effects of a negative ion patch on eccentric exercise-induced muscle damage, inflammation, and exercise performance in badminton athletes	The topic is irrelevant.
Hodgson, M., D. Docherty and D. Robbins	2005	Post-Activation Potentiation	Review literature
Hodgson, M., D. Docherty and D. Robbins	2005	Post-activation potentiation - Underlying physiology and implications for motor performance	Review literature
Hodgson, M., D. Docherty and D. Robbins	2005	Post-activation potentiation: underlying physiology and implications for motor performance	The full text cannot be obtained.
Hoffman, J. R., N. A. Ratamess, A. D. Faigenbaum, G. T. Mangine and J. Kang	2007	Effects of maximal squat exercise testing on vertical jump performance in American college football players	The intervention methods are inconsistent.
Hofstetter, M. C., U. Ma ? Der and T. Wyss	2012	Effects of a 7-week outdoor circuit training program on swiss army recruits	No corresponding indicators
Hokken, R., S. Laugesen, P. Aagaard, C. Suetta, U. Frandsen, N. ?rtenblad and J. Nielsen	2021	Subcellular localization- and fibre type-dependent utilization of muscle glycogen during heavy resistance exercise in elite power and Olympic weightlifters	The intervention methods are inconsistent.
Horgan, B. G., N. Tee, N. P. West, E. J. Drinkwater, S. L. Halson, C. M. E. Colomer, C. J. Fonda, J. Tatham, D. W. Chapman and G. G. Haff	2023	Acute Performance, Daily Well-Being, and Hormone Responses to Water Immersion After Resistance Exercise in Junior International and Subelite Male Volleyball Athletes	No corresponding indicators\The intervention methods are inconsistent.
Hornikel, B., K. S. Saffold, M. R. Esco, J. A. Mota, M. V. Fedewa, S. A. Wind, T. L. Adams and L. J. Winchester	2023	Acute Responses to High-Intensity Back Squats with Bilateral Blood Flow Restriction	No corresponding indicators
Hou, C. F., C. W. Hsu, P. X. Fuchs and T. Y. Shiang	2025	Estimation of maximum lower limb muscle strength from vertical jumps	No control group
Houlton, L. J., J. A. Moody, T. M. Bampouras and J. I. Esformes	2024	Acute Effects of Intracontrast Rest After Back Squats on Vertical Jump Performance During Complex Training	The full text cannot be obtained.
Hsu, S. M., W. C. Tseng, C. H. Chiu, T. Y. Hsieh, M. C. Weng, X. Dai and C. H. Chen	2025	Effects of Preconditioning Lower-Extremity Resistance Exercises on Multidirectional Repeated Sprinting-Induced Muscle Damage	No corresponding indicators
Hughes, J. D., R. G. Massiah and R. D. Clarke	2016	The Potentiating Effect of an Accentuated Eccentric Load on Countermovement Jump Performance	The intervention methods are inconsistent.
Hughes, L. J., H. G. Banyard, A. R. Dempsey, J. J. Peiffer and B. R. Scott	2019	Using Load-Velocity Relationships to Quantify Training-Induced Fatigue	No control group
Iglesias, E., D. A. Boullosa, X. Dopico-Calvo and E. Carballeira	2010	ANALYSIS OF FACTORS THAT INFLUENCE THE MAXIMUM NUMBER OF REPETITIONS IN TWO UPPER-BODY RESISTANCE EXERCISES: CURL BICEPS AND BENCH PRESS	The intervention methods are inconsistent.
Iglesias-Soler, E., E. Carballeira, T. Sánchez-Otero, X. Mayo, A. Jiménez and M. L. Chapman	2012	Acute effects of distribution of rest between repetitions	The full text cannot be obtained.
Irct201701025486N	2017	The Effect of High Power Laser Therapy on Knee Osteoarthritis	The full text cannot be obtained.
Irct20090831002391N	2019	The effects of training program with virtual reality on women with patellofemoral pain	The full text cannot be obtained.
Irct20150131020888N	2018	The Effect of low level LASER on pain and function in subjects with anterior knee pain	The full text cannot be obtained.
Irct20191117045462N	2024	EFFECTS OF EXERCISE TRAINING WITH WHOLE BODY ELECTRIC MUSCLE STIMULATION ON CARDIORESPIRATORY PERCEIVED EXERTION,DYSPNEA AND PULMONARY FUNCTION TEST IN OBESE FEMALES	The full text cannot be obtained.
Irct20200502047260N	2020	Comparison of the effect of proprioception practice and auriculotherapy on the balance and proprioception of lower extremity in patients with diabetic neuropathy	The full text cannot be obtained.
Irct20210602051477N	2021	The effect of neuromuscular and cognitive training on injury prevention	The full text cannot be obtained.
Irct20210617051606N	2023	Effects of exercise training and brain stimulation on drug dependency	The full text cannot be obtained.
Irct20210718051938N	2021	Effect of neuromuscular training on improving medial tibial stress syndrome	The full text cannot be obtained.
Irct20221026056301N	2022	The effect of exercise training and gamification on inhibitory control and brain activity in overweight and obese women	The full text cannot be obtained.
Irct20221120056548N	2023	The effect of exercise and consumption of flaxseed oil on diabetes	The full text cannot be obtained.
Irct20230701058639N	2024	Comparing the effects of neuromuscular training and training with the Differential Learning approach in athletes prone to ACL injury	The full text cannot be obtained.
Irct20230706058691N	2023	effects of WBV and pylometric in football players	The full text cannot be obtained.
Irct20240918063088N	2024	The Ecute Effect of Transcranial Direct Current Stimulation (tDCS) of the Premotor Cortex and Post-Activation Potentiation (PAP) on Physiological, Functional, and Cognitive Parameters in Trained Women	The full text cannot be obtained.
Ishak, A., F. Y. Wong, C. Beattie, E. Varamenti, R. Adhikari, C. Savoia, S. Cocking and S. A. Pullinger	2023	Post-activation Potentiation: Effect of Recovery Duration and Gender on Countermovement Jump, Agility, and Linear Speed in Team-Sport Athletes	No control group
Ishak, A., F. Y. Wong, A. Seurot, S. Cocking and S. A. Pullinger	2022	The influence of recovery period following a pre-load stimulus on physical performance measures in handball players	No control group
Ishida, A., C. D. Bazyler, D. G. Suarez, J. A. Slaton, J. B. White and M. H. Stone	2023	The difference between several neuromuscular tests for monitoring resistance-training induced fatigue	No control group
Isla, E., B. Romero-Moraleda, J. M. Moya, F. Esparza-Ros and J. Mallo	2021	Effects of a Neuromuscular Warm-Up Program in Youth Female Soccer Players	Non-acute experiment
Isrctn	2010	An exercise protocol for the prevention of acute anterior knee pain (AKP) in military recruits undergoing phase 1 training	The full text cannot be obtained.
Isrctn	2012	Fit and Active in Age ? The Functional Movement Circle for Elderly (FuMoC-E): a new training program to affect fall-related risk factors	The full text cannot be obtained.
Isrctn	2019	Can electrical stimulation of muscles using the Wiemspro?? electrostimulator increase the effects of exercise training in postmenopausal women aged over 55 years?	The full text cannot be obtained.
Isrctn	2025	Comparing the impact of two types of resistance exercises on body shape and fitness in adults	The full text cannot be obtained.
Ivanochko, N. K. and S. M. Acker	2019	ACUTE EFFECTS OF CYCLIC AND SUSTAINED SQUAT EXPOSURES ON KNEE POWER IN HEALTHY YOUNG SUBJECTS	The topic is irrelevant.
Izquierdo, M., J. Iba?ez, J. A. Calbet, I. Navarro-Amezqueta, M. González-Izal, F. Idoate, K. H?kkinen, W. J. Kraemer, M. Palacios-Sarrasqueta, M. Almar and E. M. Gorostiaga	2009	Cytokine and hormone responses to resistance training	No corresponding indicators
Jagim, A. R., T. A. Dominy, C. L. Camic, G. Wright, S. Doberstein, M. T. Jones and J. M. Oliver	2018	ACUTE EFFECTS OF THE ELEVATION TRAINING MASK ON STRENGTH PERFORMANCE IN RECREATIONAL WEIGHT LIFTERS	The topic is irrelevant.
Jagim, A. R., M. T. Jones, G. A. Wright, C. St Antoine, A. Kovacs and J. M. Oliver	2016	The acute effects of multi-ingredient pre-workout ingestion on strength performance, lower body power, and anaerobic capacity	The topic is irrelevant.
Jagim, A. R., J. Schuler, E. Szymanski, C. Khurelbaatar, M. Carpenter, J. B. Fields and M. T. Jones	2024	Acute Responses of Low-Load Resistance Exercise with Blood Flow Restriction	No control group
Jamaikon Carvalho, D., H. F. Moreira Barbosa and R. Franco Carvalho	2020	Efeito da atividade condicionante com diferentes intensidades sobre o desempenho do salto vertical	Include in the analysis
James, L. P., M. Connick, G. G. Haff, V. G. Kelly and E. M. Beckman	2020	The Countermovement Jump Mechanics of Mixed Martial Arts Competitors	The topic is irrelevant.
Jarosz, J., M. Drozd, D. Gawel, M. Wilk, J. Helbin and M. Krzysztofik	2025	Acute effects of isometric conditioning activity with different distribution contraction on countermovement jump performance in resistance trained participants	The full text cannot be obtained.
Jarosz, J., D. Gawel, P. Grycmann, P. Aschenbrenner, M. Spieszny, M. Wilk and M. Krzysztofik	2025	How repeatable is PAPE effect: the impact of in-season isometric squat activation on countermovement jump performance enhancement in national level soccer players	The intervention methods are inconsistent.
Jarosz, J., D. Gawel, I. Socha, P. Ewertowska, M. Wilk, D. Lum and M. Krzysztofik	2025	Acute Effects of Isometric Conditioning Activity with Different Set Volumes on Countermovement Jump Performance in Highly Trained Male Volleyball Players	The topic is irrelevant.
Jebabli, N., N. Ouerghi, W. Abassi, F. H. Yagin, M. Khlifi, M. Boujabli, A. Bouassida, A. Ben Abderrahman and L. P. Ardigò	2023	Acute effect of hydrogen-rich water on physical, perceptual and cardiac responses during aerobic and anaerobic exercises: a randomized, placebo-controlled, double-blinded cross-over trial	The topic is irrelevant.
Jiang, X., X. Li, Y. Xu, D. Sun, J. S. Baker and Y. Gu	2023	Can PAPE-Induced Increases in Jump Height Be Explained by Jumping Kinematics?	Include in the analysis
Jiménez-Martínez, P., J. Sánchez-Valdepe?as, P. J. Cornejo-Daza, C. Cano-Castillo, I. Asín-Izquierdo, C. Alix-Fages, F. Pareja-Blanco and J. C. Colado	2023	Effects of different phenylcapsaicin doses on neuromuscular activity and mechanical performance in trained male subjects: a randomized, triple-blinded, crossover, placebo-controlled trial	The intervention methods are inconsistent.
Jiménez-Olmedo, J. M., A. Grau-Aracil, A. Penichet-Tomás and B. Pueo	2022	DEEP DRY NEEDLING ENHANCES JUMP PERFORMANCE IN ELITE BEACH VOLLEYBALL PLAYERS	The intervention methods are inconsistent.
Jirovska, R., A. D. Kay, T. Tsatalas, A. J. Van Enis, C. Kokkotis, G. Giakas and M. A. Mina	2023	The Influence of Unstable Load and Traditional Free-Weight Back Squat Exercise on Subsequent Countermovement Jump Performance	No control group
Jo, E., D. A. Judelson, L. E. Brown, J. W. Coburn and N. C. Dabbs	2010	Influence of recovery duration after a potentiating stimulus on muscular power in recreationally trained individuals	Data missing
Jones, M. T., J. M. Oliver, J. C. Delgado, J. J. Merrigan, A. R. Jagim and C. E. Robison	2019	EFFECT OF ACUTE COMPLEX TRAINING ON UPPER-BODY FORCE AND POWER IN COLLEGIATE WRESTLERS	Include in the analysis
Jones, P. and A. Lees	2003	A biomechanical analysis of the acute effects of complex training using lower limb exercises	The topic is irrelevant.
Jones, T. W., A. Smith, L. S. Macnaughton and D. N. French	2016	STRENGTH AND CONDITIONING AND CONCURRENT TRAINING PRACTICES IN ELITE RUGBY UNION	The intervention methods are inconsistent.
Jordan, M. J., P. Aagaard and W. Herzog	2017	Asymmetry and Thigh Muscle Coactivity in Fatigued Anterior Cruciate Ligament-Reconstructed Elite Skiers	The intervention methods are inconsistent.
Jordan, M. J., W. Herzog and P. E. R. Aagaard	2017	Asymmetry and Thigh Muscle Coactivity in Fatigued Anterior Cruciate Ligament--Reconstructed Elite Skiers	The intervention methods are inconsistent.
Jorgensen, R. B., L. T. Pedersen, T. Nielsen, H. K. Egeb?k and R. Jensen	2025	Delayed effects of heavy resistance or ballistic priming on sprint and agility in elite U19 football	The topic is irrelevant.
Jukic, I., A. García-Ramos, J. Balá?, J. Malecek, D. Omcirk and J. J. Tufano	2021	Ergogenic effects of lifting straps on movement velocity, grip strength, perceived exertion and grip security during the deadlift exercise	The topic is irrelevant.
Jurado-Castro, J. M., J. Campos-Perez, A. Ranchal-Sanchez, N. Durán-López and R. Domínguez	2022	Acute Effects of Beetroot Juice Supplements on Lower-Body Strength in Female Athletes: Double-Blind Crossover Randomized Trial	The intervention methods are inconsistent.
Ka?o?lu, C. and M. Kale	2016	Acute effects of lower body electromyostimulation application with two different frequencies on isokinetic strength and jumping performance	The intervention methods are inconsistent.
Kale, M., E. ?elik, E. Uyar and E. K. Kale	2023	Acute effects of repeated isoinertial lunges on jump and sprint parameters	The intervention methods are inconsistent.
Kale, M., A. B. Tolali, T. Togram and U. D. Basoglu	2024	Acute effects of whole-body vibration during dynamic lunge movement on jump and sprint performances	The intervention methods are inconsistent.
Kale, M., Y. Yol, A. B. Tolali and E. Ayaz	2023	Effects of repetitive different jump pre-conditioning activities on post activity performance enhancement	The intervention methods are inconsistent.
Kalinowski, R., A. Pisz, D. Kolinger, M. Wilk, P. Stastny and M. Krzysztofik	2022	Acute effects of combined isometric and plyometric conditioning activities on sports performance and tendon stiffness in female volleyball players	No control group
Kannas, T. M., G. Chalatzoglidis, E. Arvanitidou, N. Babault, C. Paizis and F. Arabatzi	2024	Evaluating the Efficacy of Eccentric Half-Squats for Post-Activation Performance Enhancement in Jump Ability in Male Jumpers	Include in the analysis
Kannas, T. M., G. Stefanis, A. Kousinas, G. Chalatzoglidis and F. Arabatzi	2023	Vertical Jumping Performance: Recording the Effects of Proprioceptive Neuromuscular Facilitation Stretching at Different Plantar Flexor Lengths	The topic is irrelevant.
Karampatsos, G., G. Terzis, C. Polychroniou and G. Georgiadis	2013	Acute effects of jumping and sprinting on hammer throwing performance	The intervention methods are inconsistent.
Karampatsos, G. P., P. G. Korfiatis, N. D. Zaras, G. V. Georgiadis and G. D. Terzis	2017	Acute effect of countermovement jumping on throwing performance in track and field athletes during competition	The intervention methods are inconsistent.
Kaviyarasan, P., J. Sarvan Kumar, M. Kamalakannan, J. Hariharan, P. Babu, P. Seemathan, V. Priyadharshini and D. Thiagarajan	2025	Effectiveness of lower limb antigravity muscle strengthening in recreational footballers. A comparative study	Non-acute experiment
Kct	2020	Effect of Dynamic Stretching on Countermovement Jump Performance in Subjects with Ankle Stiffness	The topic is irrelevant.
Kct	2022	Effect of 12 weeks of resistance training on body composition, muscle hypertrophy and function, cardiometabolic parameters and hemorheological function in middle-aged obese women	The topic is irrelevant.
Keiner, M., T. Brauner, B. Kadlubowski, A. Sander and K. Wirth	2022	The Influence of Maximum Squatting Strength on Jump and Sprint Performance: A Cross-Sectional Analysis of 492 Youth Soccer Players	No corresponding indicators
Keiner, M., K. Warneke, A. Sander and H. Hartmann	2025	Do small samples bias the correlation between strength and jump performance? Multivariate insights into age and sex amidst strength saturation: an analysis of 1,544 participants from different sports	Review literature
Kelekian, G. K., N. Zaras, A. N. Stasinaki, P. Spiliopoulou, G. Karampatsos, G. Bogdanis and G. Terzis	2022	Preconditioning Strategies Before Maximum Clean Performance in Female Weightlifters	The intervention methods are inconsistent.
Kerautret, Y., A. Guillot and F. Di Rienzo	2021	Evaluating the effects of embedded self-massage practice on strength performance: A randomized crossover pilot trial	The intervention methods are inconsistent.
Kerksick, C. M.	2024	Acute Alpha-Glycerylphosphorylcholine Supplementation Enhances Cognitive Performance in Healthy Men	The topic is irrelevant.
Keskin, K., N. Ak?ay, T. ?zmen, N. Contarli, K. C. Yildiz, C. Sofuo?lu, O. Kami?, N. Rolnick, V. S. de Queiros and A. Montoye	2025	Effects of different pre-exercise strategies on jumping performance in female volleyball players	The full text cannot be obtained.
Khamoui, A. V., L. E. Brown, J. W. Coburn, D. A. Judelson, B. P. Uribe, D. Nguyen, T. Tran, A. D. Eurich and G. J. Noffal	2009	Effect of potentiating exercise volume on vertical jump parameters in recreationally trained men	No control group
Khlifa, R., R. Aouadi, S. Hermassi, M. S. Chelly, M. C. Jlid, H. Hbacha and C. Castagna	2010	EFFECTS OF A PLYOMETRIC TRAINING PROGRAM WITH AND WITHOUT ADDED LOAD ON JUMPING ABILITY IN BASKETBALL PLAYERS	Non-acute experiment
Kilduff, L.	2013	Strength and conditioning: Influence of recovery time on postactivation potentiation in professional rugby players	The full text cannot be obtained.
Kilduff, L. P., H. R. Bevan, M. I. C. Kingsley, N. J. Owen, M. A. Bennett, P. J. Bunce, A. M. Hore, J. R. Maw and D. J. Cunningham	2007	Postactivation potentiation in professional rugby players: Optimal recovery	No control group
Kilduff, L. P., D. J. Cunningham, N. J. Owen, D. J. West, R. M. Bracken and C. J. Cook	2011	EFFECT OF POSTACTIVATION POTENTIATION ON SWIMMING STARTS IN INTERNATIONAL SPRINT SWIMMERS	No control group
Kilduff, L. P., C. V. Finn, J. S. Baker, C. J. Cook and D. J. West	2013	Preconditioning Strategies to Enhance Physical Performance on the Day of Competition	Review literature
Kilduff, L. P., N. Owen, H. Bevan, M. Bennett, M. I. Kingsley and D. Cunningham	2008	Influence of recovery time on post-activation potentiation in professional rugby players	No control group
Kilincarslan, G., ?. I?Lbak, K. Balyamez and B. Dolanbay	2022	Acute Effects of Postactivation Potantiation on Explosive Strength Performance in Fitness Athletes	No control group
Kishnani, P., N. van der Beek, K. A. Haack, N. Armstrong, M. Periquet, N. Thibault, A. Zaher and B. Schoser	2023	COMET: effects of avalglucosidase alfa and treatment switch from alglucosidase alfa on week 145 QMFT individual item responses	The topic is irrelevant.
Kobal, R., I. Loturco, R. Barroso, S. Gil, R. Cuniyochi, C. Ugrinowitsch, H. Roschel and V. Tricoli	2017	EFFECTS OF DIFFERENT COMBINATIONS OF STRENGTH, POWER, AND PLYOMETRIC TRAINING ON THE PHYSICAL PERFORMANCE OF ELITE YOUNG SOCCER PLAYERS	No control group
Kobal, R., L. A. Pereira, K. Kitamura, A. C. Paulo, H. A. Ramos, E. C. Carmo, H. Roschel, V. Tricoli, C. Bishop and I. Loturco	2019	Post-Activation Potentiation: Is there an Optimal Training Volume and Intensity to Induce Improvements in Vertical Jump Ability in Highly-Trained Subjects?	No control group
Kobal, R., L. A. Pereira, K. Kitamura, A. C. Paulo, H. A. Ramos, E. C. Carmo, H. Roschel, V. Tricoli, C. Bishop and I. Loturco	2019	Post‐activation potentiation: Is there an optimal training volume and intensity to induce improvements in vertical jump ability in highly‐trained subjects?	No control group
Koch, A. J., H. S. O'Bryant, M. E. Stone, K. Sanborn, C. Proulx, J. Hruby, E. Shannonhouse, R. Boros and M. H. Stone	2003	Effect of warm-up on the standing broad jump in trained and untrained men and women	No corresponding indicators
K?klü, Y., ?. K?klü, E. I??kdemir and U. Alemdaro?lu	2022	Effect of Varying Recovery Duration on Postactivation Potentiation of Explosive Jump and Short Sprint in Elite Young Soccer Players	No control group
Kolinger, D., P. Stastny, A. Pisz, M. Krzysztofik, M. Wilk, A. Tsoukos and G. C. Bogdanis	2024	High-Intensity Conditioning Activity Causes Localized Postactivation Performance Enhancement and Nonlocalized Performance Reduction	The full text cannot be obtained.
Komiya, M., Y. Urabe, J. Sasadai, H. Fujishita, S. Sakai and N. Maeda	2019	The effects of two different whole-body-vibration frequencies on ankle dorsiflexion angle, vertical jump height, and postural stability after landing	The intervention methods are inconsistent.
Kontochristopoulos, N., G. C. Bogdanis, G. Paradisis and C. Tsolakis	2021	Effect of a Supplementary Periodized Complex Strength Training and Tapering Period on Postactivation Potentiation of Sport-Specific Explosive Performance in Adolescent National-Level Fencers	Non-acute experiment
Kontou, E. I., F. T. Berberidou, T. C. Pilianidis, N. I. Mantzouranis and S. K. Methenitis	2018	ACUTE EFFECT OF UPPER AND LOWER BODY POSTACTIVATION EXERCISES ON SHOT PUT PERFORMANCE	No corresponding indicators
Korkmaz, S. and H. S. Uysal	2021	Contrast training in football and its effect on the performance of students in this field of education	Review literature
Kose, D. E., T. Aksit, Z. I. Akyildiz, B. Erman, M. Z. Ozkol and F. Vural	2023	The acute effects of different percentages of blood flow restrictions on all-out back exercise	No control group
Kotikangas, J., S. Walker, S. Toivonen, H. Peltonen and K. H?kkinen	2022	Acute Neuromuscular and Hormonal Responses to Power, Strength, and Hypertrophic Protocols and Training Background	No corresponding indicators
Ko?lenia, D.	2025	The role of stretch-shortening cycle and sex in subsequent jump tasks improvement after conditioning activity based on holding isometric muscle action	Data missing
Kozlenia, D. and J. Domaradzki	2024	Potentiation with Overspeed for Jump Height Enhancement: An Analysis of Factors Distinguishing Responders from Non-Responders	The intervention methods are inconsistent.
Ko?lenia, D. and J. Domaradzki	2022	Acute Effect of Short Intensive Self-Myofascial Release on Jump Performance in Amateur Athletes: A Randomized Cross-Over Study	The intervention methods are inconsistent.
Ko?lenia, D. and J. Domaradzki	2023	The effectiveness of isometric protocols using an external load or voluntary effort on jump height enhancement in trained females	Include in the analysis
Ko?lenia, D. and J. Domaradzki	2023	Effects of post-activation protocols based on slow tempo bodyweight squat and isometric activity on vertical jump height enhancement in trained males: a randomized controlled trial	Include in the analysis
Ko?lenia, D. and J. Domaradzki	2023	The sex effects on changes in jump performance following an isometric back squat conditioning activity in trained adults	No control group
Ko?lenia, D. and J. Domaradzki	2024	Postsubmaximal Isometric Full Squat Jump Potentiation in Trained Men	Include in the analysis
Ko?lenia, D., ?. Kozinc, A. Garcia-Ramos and J. Domaradzki	2025	Effects of force- and velocity-oriented conditioning activities on jump height in strength-deficient male participants	No corresponding indicators
Kraemer, W. J., S. J. Fleck, C. M. Maresh, N. A. Ratamess, S. E. Gordon, K. L. Goetz, E. A. Harman, P. N. Frykman, J. S. Volek, S. A. Mazzetti, A. C. Fry, L. J. Marchitelli and J. F. Patton	1999	Acute hormonal responses to a single bout of heavy resistance exercise in trained power lifters and untrained men	Include in the analysis
Kraemer, W. J., B. J. Noble, M. J. Clark and B. W. Culver	1987	Physiologic responses to heavy-resistance exercise with very short rest periods	No corresponding indicators
Kraemer, W. J., B. J. Noble, M. J. Clark and B. W. Culver	1987	PHYSIOLOGICAL-RESPONSES TO HEAVY-RESISTANCE EXERCISE WITH VERY SHORT REST PERIODS	No corresponding indicators
Králová, T., T. Hammerová, M. Vanderka, J. Cacek, M. Bozděch and V. Vrbas	2020	The Effect of 8 Weeks of Complex Training Methods on the Countermovement Jump Performance	Non-acute experiment
Kr?már, M., B. Kr?márová, I. Baka?ár and J. ?imonek	2021	Acute Performance Enhancement Following Squats Combined With Elastic Bands on Short Sprint and Vertical Jump Height in Female Athletes	No control group
Kr?már, M., J. ?imonek and B. Pola?ková	2016	Impact of different warm-up modalities on the height of countermovement vertical jump and its practical applicability	The intervention methods are inconsistent.
Kr?már, M., J. ?imonek and I. Vasi?ovsky	2015	The acute effect of lower-body training on average power output measured by loaded half-squat jump exercise	The intervention methods are inconsistent.
Krcmár, M., Z. Xaverová, M. Lehnert, B. Krcmárová, J. Simonek, J. Kanásová, G. Bognar, M. Vanderka, I. Ruiz-Pérez and F. Ayala	2018	Acute effects of different durations of static stretching on the eccentric strength and power of leg flexor muscles	The intervention methods are inconsistent.
Krzysztofik, M.	2021	Utilisation of Post-Activation Performance Enhancement in Elderly Adults	The intervention methods are inconsistent.
Krzysztofik, M., J. Jarosz, R. Urbański, P. Aschenbrenner and P. Stastny	2025	Effects of 6 weeks of complex training on athletic performance and post-activation performance enhancement effect magnitude in soccer players: a cross-sectional randomized study	Non-acute experiment
Krzysztofik, M., R. Kalinowski, A. Filip-Stachnik, M. Wilk and A. Zajac	2021	The Effects of Plyometric Conditioning Exercises on Volleyball Performance with Self-Selected Rest Intervals	No control group
Krzysztofik, M., R. Kalinowski, A. Filip‐stachnik, M. Wilk and A. Zajac	2021	The effects of plyometric conditioning exercises on volleyball performance with self‐selected rest intervals	No control group
Krzysztofik, M., R. Kalinowski, R. Trybulski, A. Filip-Stachnik and P. Stastny	2021	Enhancement of countermovement jump performance using a heavy load with velocity-loss repetition control in female volleyball players	The intervention methods are inconsistent.
Krzysztofik, M., P. Matykiewicz, D. Celebanska, J. Jarosz, E. Gawel and A. Zwierzchowska	2021	The Acute Post-Activation Performance Enhancement of the Bench Press Throw in Disabled Sitting Volleyball Athletes	Include in the analysis
Krzysztofik, M., M. Spieszny, R. Trybulski, M. Wilk, A. Pisz, D. Kolinger, A. Filip-Stachnik and P. Stastny	2023	Acute Effects of Isometric Conditioning Activity on the Viscoelastic Properties of Muscles and Sprint and Jumping Performance in Handball Players	Include in the analysis
Krzysztofik, M. and M. Wilk	2020	The Effects of Plyometric Conditioning on Post-Activation Bench Press Performance	The intervention methods are inconsistent.
Krzysztofik, M., M. Wilk, D. Kolinger, A. Pisz, K. Switala, J. Petruzela and P. Stastny	2023	Acute Effects of Supra- and High-Loaded Front Squats on Mechanical Properties of Lower-Limb Muscles	No corresponding indicators
Krzysztofik, M., M. Wilk, A. Pisz, D. Kolinger, M. Bichowska, A. Zajac and P. Stastny	2023	Acute Effects of High-Load vs. Plyometric Conditioning Activity on Jumping Performance and the Muscle-Tendon Mechanical Properties	Include in the analysis
Krzysztofik, M., M. Wilk, A. Pisz, D. Kolinger, A. Tsoukos, A. Zaj?c, P. Stastny and G. C. Bogdanis	2023	Acute Effects of Varied Back Squat Activation Protocols on Muscle-Tendon Stiffness and Jumping Performance	No control group
Kudrna, R. and A. C. Fry	2010	Power Fatigue Across Five Sets For Three Different Lifting Protocols	No corresponding indicators
Kurak, K., I. Ilbak, S. Stojanovic, R. Bayer, T. Purenovic-Ivanovic, T. Palka, T. Ambrozy, K. Kasicki, W. Czarny and L. Rydzik	2024	The Effects of Different Stretching Techniques Used in Warm-Up on the Triggering of Post-Activation Performance Enhancement in Soccer Players	Non-acute experiment
Kurt, C. and E. Pekünlü	2015	Acute effect of whole body vibration on isometric strength, squat jump, and flexibility in well-trained combat athletes	The intervention methods are inconsistent.
Kyriazis, T., S. Methenitis, N. Zaras, A. N. Stasinaki, G. Karampatsos, G. Georgiadis and G. Terzis	2022	Effects of Complex Vs. Compound Training on Competitive Throwing Performance	Non-acute experiment
La Torre, A., C. Castagna, E. Gervasoni, E. Cè, S. Rampichini, M. Ferrarin and G. Merati	2010	Acute effects of static stretching on squat jump performance at different knee starting angles	The intervention methods are inconsistent.
Laffaye, G., D. T. Da Silva and A. Delafontaine	2019	Self-Myofascial Release Effect With Foam Rolling on Recovery After High-Intensity Interval Training	The intervention methods are inconsistent.
Lagrange, S.	2021	La fenêtre temporelle optimale d'un entra?nement complexe pouvant améliorer les performances post-activation (pape) le jour même de la compétition chez les joueurs de hockey élites	The intervention methods are inconsistent.
Lagrange, S., P. M. Ferland, M. Leone and A. S. Comtois	2020	Contrast Training Generates Post-Activation Potentiation and Improves Repeated Sprint Ability in Elite Ice Hockey Players	The intervention methods are inconsistent.
Lamas, L., V. Tricoli, M. Batista and C. Ugrinowitsch	2010	Acute effect of whole-body vibration on high velocity squat and jump performance	The intervention methods are inconsistent.
Lamont, H. S.	2006	The effect of whole body vibration-induced post-activation potentiation upon indices of isometric and dynamic force/power production during, and following a six-week periodised Smith machine back squat protocol	The intervention methods are inconsistent.
Lamont, H. S., J. T. Cramer, D. A. Bemben, R. L. Shehab, M. A. Anderson and M. G. Bemben	2009	EFFECTS OF A 6-WEEK PERIODIZED SQUAT TRAINING PROGRAM WITH OR WITHOUT WHOLE-BODY VIBRATION ON JUMP HEIGHT AND POWER OUTPUT FOLLOWING ACUTE VIBRATION EXPOSURE	The intervention methods are inconsistent.
Lamont, H. S., J. T. Cramer, D. A. Bemben, R. L. Shehab, M. A. Anderson and M. G. Bemben	2010	Effects of adding whole body vibration to squat training on isometric force/time characteristics	The intervention methods are inconsistent.
Lamont, H. S., J. T. Cramer, D. A. Bemben, R. L. Shehab, M. A. Anderson and M. G. Bemben	2011	EFFECTS OF A 6-WEEK PERIODIZED SQUAT TRAINING WITH OR WITHOUT WHOLE-BODY VIBRATION UPON SHORT-TERM ADAPTATIONS IN SQUAT STRENGTH AND BODY COMPOSITION	Non-acute experiment
Lanferdini, F. J., E. S. Silva, E. Machado, G. Fischer and L. A. Peyré-Tartaruga	2020	Physiological Predictors of Maximal Incremental Running Performance	The intervention methods are inconsistent.
László, S., T. Hortobágyi, B. Sebesi, D. Csala, H. Kató, P. Petrovics, A. Kr?hling, M. Váczi and T. Atlasz	2024	Physiological characterization of a simulated kettlebell routine in experienced kettlebell athletes	The intervention methods are inconsistent.
Leabeater, A. J., J. R. Broatch, M. W. Driller, L. P. James, M. Malamouli, S. L. Halson, D. J. Bishop, A. Garnham and S. F. O'Riordan	2025	The Acute Effects of Compression Garments on Muscle Protein Synthesis Markers, Blood Flow, Performance, and Perceived Recovery after Resistance Exercise	The intervention methods are inconsistent.
Leale, I., G. Pillitteri, V. Giustino, O. Scarpa, P. Cataldo, M. Gómez-López and G. Battaglia	2025	Acute effects of overload strength training on vertical jump performance in young female volleyball players	No control group
Lee, B. S., S. Y. Shin and Y. O. Han	2021	Comparison of male adolescents’ physical fitness using physical activity promotion system and circuit exercise program	The topic is irrelevant.
Leicht, A., K. Doma and D. Boullosa	2022	Effect of a field-based, plyometric protocol on cardiovascular, perceptual and performance responses during short sprinting in healthy active adults	Non-acute experiment
Lentz, T. A., J. Magill, H. Myers, V. Esposito, E. Reinke, M. Messer and J. C. Riboh	2019	Development of a concise lower extremity physical performance test set for return to sport decision-making in pediatric populations	The intervention methods are inconsistent.
Lentz, T. A., J. Magill, H. Myers, V. Esposito, E. Reinke, M. Messer and J. C. Riboh	2019	Development of a Concise Lower Extremity Physical Performance Test Set for Return to Sport Decision-Making in Pediatric Populations...American Orthopaedic Society for Sports Medicine (AOSSM) Annual Meeting 2019, July 11-14, 2019, Boston, Massachusetts	The intervention methods are inconsistent.
Lepkowski, M., K. A. Leiting and A. J. Koch	2021	Practical Considerations and Applications of Postactivation Performance Enhancement in Group Training: Delayed Performance Enhancing Triplexes	The intervention methods are inconsistent.
Li, M., M. Dong, T. Wang, Y. Lu, C. H. Bum and S. Kim	2024	Effects of static stretching and its combination with conditioning contractions on lower limb muscle synergy and squat jump performance at two initial knee joint angles	No corresponding indicators
Li, M., Y. Kim, W. Guo, P. Fan, J. Wang and S. Kim	2024	Effects of Conditioning Contractions on Lower-Body Explosive Force Post-Static Stretching	No corresponding indicators
Li, M., X. Meng, L. Guan, Y. Kim and S. Kim	2023	Comparing the Effects of Static Stretching Alone and in Combination with Post-Activation Performance Enhancement on Squat Jump Performance at Different Knee Starting Angles	The intervention methods are inconsistent.
Li, T. and Y. Liang	2024	The effects of different post-activation potentiation strategies on the performance of elite female track cyclists in position 1 of team sprint	Include in the analysis
Li, Z., P. Zhi, Z. Yuan, A. García-Ramos and M. King	2024	Feasibility of vertical force-velocity profiles to monitor changes in muscle function following different fatigue protocols	The intervention methods are inconsistent.
Li, Z., P. Zhi, Z. Yuan, A. García-Ramos and M. King	2024	Feasibility of vertical force–velocity profiles to monitor changes in muscle function following different fatigue protocols	The intervention methods are inconsistent.
Liaghat, B., J. Bojsen-M?ller, B. Juul-Kristensen, P. Henriksen, A. Mohammadnejad, B. D. Heiberg and J. B. Thorlund	2024	High-load strength training compared with standard care treatment in young adults with joint hypermobility and knee pain: study protocol for a randomised controlled trial (the HIPEr-Knee study)	The topic is irrelevant.
Li-Fu, C., C. Jia-Rong, C. Bo-Ying and H. Chen-Fu	2024	Acute effects of heavy half squat with different velocity loss on vertical jump performance	Review literature
Lim, J. J. H. and C. I. Barley	2016	Complex Training for Power Development: Practical Applications for Program Design	No corresponding indicators
Lim, J. J. H. and P. W. Kong	2013	EFFECTS OF ISOMETRIC AND DYNAMIC POSTACTIVATION POTENTIATION PROTOCOLS ON MAXIMAL SPRINT PERFORMANCE	The intervention methods are inconsistent.
Limonta, E. and M. Sacchi	2010	MORPHOLOGICAL ANALYSIS OF FORCE/VELOCITY RELATIONSHIP IN DYNAMIC EXERCISE AT VARYING LOADS	No corresponding indicators
Linder, E. E., J. H. Prins, N. M. Murata, C. Derenne, C. F. Morgan and J. R. Solomon	2010	EFFECTS OF PRELOAD 4 REPETITION MAXIMUM ON 100-M SPRINT TIMES IN COLLEGIATE WOMEN	No corresponding indicators
Linnamo, V., R. U. Newton, K. H?kkinen, P. V. Komi, A. Davie, M. McGuigan and T. Triplett-McBride	2000	Neuromuscular responses to explosive and heavy resistance loading	No control group
Lino-Samaniego, á., A. de la Rubia and M. Sillero-Quintana	2022	Acute effect of auxotonic and isometric contraction evaluated by infrared thermography in handball players	The topic is irrelevant.
Liossis, L. D., J. Forsyth, C. Liossis and C. Tsolakis	2013	The Acute Effect of Upper-Body Complex Training on Power Output of Martial Art Athletes as Measured by the Bench Press Throw Exercise	The intervention methods are inconsistent.
Liu, M., K. X. Zhou, B. Li, Z. X. Guo, Y. Chen, G. Z. Miao, L. F. Zhou, H. Y. Liu, D. P. Bao and J. H. Zhou	2022	Effect of 12 weeks of complex training on occupational activities, strength, and power in professional firefighters	Non-acute experiment
Liu, Y., J. Zhang, Z. Hu, Z. Zhong and X. Yuan	2024	Acute effects of eccentric overload training with different loading doses in male sprinters	Review literature
Lloyd, R. and M. Deutsch	2008	Effect of order of exercise on performance during a complex training session in rugby players	Non-acute experiment
Lockie, R. G., A. Lazar, D. L. Davis and M. R. Moreno	2018	Effects of Postactivation Potentiation on Linear and Change-of-Direction Speed: Analysis of the Current Literature and Applications for the Strength and Conditioning Coach	Non-acute experiment
Lopes, M., D. Simoes, J. M. Rodrigues, R. Costa, J. Oliveira and F. Ribeiro	2019	The FIFA 11+does not alter physical performance of amateur futsal players	The intervention methods are inconsistent.
Lopes, M., D. Sim?es, J. M. Rodrigues, R. Costa, J. Oliveira and F. Ribeiro	2019	The FIFA 11+ does not alter physical performance of amateur futsal players	No corresponding indicators
López-Alvarez, J. and A. Sánchez-Sixto	2021	Effects of Post-Activation Potentiation with maximal power loads on Sprint and Change of Direction performance in basketball players	The intervention methods are inconsistent.
López-Bedoya, J., L. Ariza-Vargas, A. Robles-Fuentes and M. Vernetta-Santana	2015	Acute effects on jumping capacity of active isolated stretching technique and of repose while sitting	The intervention methods are inconsistent.
López-Sánchez, E., M. Sánchez-Moreno and B. Bachero-Mena	2022	Evaluation of the acute response on different mechanical, physiological and metabolic variables after a stairclimbing exercise with specific gear in professional firefighters	No corresponding indicators
Lorenz, D.	2011	Postactivation potentiation: an introduction	Review literature
Lorenz, D. S. and M. P. Reiman	2011	Performance enhancement in the terminal phases of rehabilitation	Review literature
Loturco, I., A. Dello Iacono, F. Y. Nakamura, T. T. Freitas, D. Boullosa, P. L. Valenzuela, L. A. Pereira and M. R. McGuigan	2022	The Optimum Power Load: A Simple and Powerful Tool for Testing and Training	Review literature
Loturco, I., F. Y. Nakamura, J. P. Lopes-Silva, J. F. Silva-Santos, L. A. Pereira and E. Franchini	2017	Physical and physiological traits of a double world karate champion and responses to a simulated kumite bout: A case study	The full text cannot be obtained.
Loturco, I., F. Y. Nakamura, C. Winckler, J. R. Bragan?a, R. A. da Fonseca, J. Moraes-Filho, W. A. Zaccani, R. Kobal, C. C. Cal Abad, K. Kitamura, L. A. Pereira and E. Franchini	2017	Strength-Power Performance of Visually Impaired Paralympic and Olympic Judo Athletes From the Brazilian National Team: A Comparative Study	Non-acute experiment
Loturco, I., L. A. Pereira, S. Zabaloy, V. P. Mercer, T. Moura, T. T. Freitas and D. Boullosa	2024	No Post-Activation Performance Enhancement Following a Single Set of Plyometric or Flywheel Exercises in National Team Rugby Players	No control group
Loturco, I., P. Zmijewski, V. P. Mercer, T. Moura, M. S. Ramos, M. T. Betelli, L. A. Pereira and M. R. McGuigan	2025	Effects of Loaded and Unloaded Jumps Used as Priming Activities in Elite Male Rugby Union Players	No control group
Loturco, I., P. Zmijewski, V. P. Mercer, M. S. Ramos, M. T. Betelli, I. Arenhart, T. B. M. A. Moura and L. A. Pereira	2025	Effects of light-load vs. heavy-load jump squats as priming activities in Olympic female rugby sevens players	No control group
Low, D., P. Harsley, M. Shaw and D. Peart	2015	The effect of heavy resistance exercise on repeated sprint performance in youth athletes	No corresponding indicators
Low, J. L., H. Ahmadi, L. P. Kelly, J. Willardson, D. Boullosa and D. G. Behm	2019	Prior Band-Resisted Squat Jumps Improves Running and Neuromuscular Performance in Middle-Distance Runners	No corresponding indicators
Lowery, R. P., N. M. Duncan, J. P. Loenneke, E. M. Sikorski, M. A. Naimo, L. E. Brown, F. G. Wilson and J. M. Wilson	2012	The effects of potentiating stimuli intensity under varying rest periods on vertical jump performance and power	No control group
Luders, J., S. Gleadhill, J. Garrett and H. Bennett	2024	Enhancing athletic performance with complex contrast training: A Delphi study of elite strength and conditioning coaches	The intervention methods are inconsistent.
Luders, J. G., J. M. Garrett, S. Gleadhill, L. O. Mathews and H. J. Bennett	2024	Comparative Effects of Complex Contrast Training and Traditional Training Methods on Physical Performance Within Female, Semiprofessional Australian Rules Football Players	No control group
Lum, D. and S. E. Chen	2020	Comparison of Loaded Countermovement Jump with Different Variable Resistance Intensities on Inducing Post-Activation Potentiation	The intervention methods are inconsistent.
Lum, D. and G. Howatson	2025	Comparing the Acute Effects of a Session of Isometric Strength Training with Heavy Resistance Training on Neuromuscular Function	The intervention methods are inconsistent.
Lum, D. and G. Howatson	2025	Comparing the Acute Effects of a?Session of Isometric?Strength?Training with Heavy Resistance Training on Neuromuscular Function	The intervention methods are inconsistent.
Lum, D., K. Yang Ong and M. H. Haischer	2024	Postactivation Performance Enhancement With Maximal Isometric Contraction on Power-Clean Performance Across Multiple Sets	The intervention methods are inconsistent.
Ma, L.	Year	Diagnosis and elimination of a typical serious rubbing fault of steam turbine	The topic is irrelevant.
Maaouia, G. B., O. Eken, F. H. Yagin, G. Badicu, S. B. Al-Mhanna, L. P. Ardigo and N. Souissi	2023	Effects of conditioning activities and time of day on male elite football players	The intervention methods are inconsistent.
MacDonald, C., H. S. Lamont and J. C. Garner	2010	A Comparison Of The Effects Of 6 Weeks Of 3 Different Training Modes On Measures Of Strength And Anthropometrics	The intervention methods are inconsistent.
MacDonald, C. J., H. S. Lamont and J. C. Garner	2011	The Effects of 3 Different Modes of Training Upon Measures of CMVJ Performance	The intervention methods are inconsistent.
MacDonald, C. J., H. S. Lamont and J. C. Garner	2012	A comparison of the effects of 6 weeks of traditional resistance training, plyometric training, and complex training on measures of strength and anthropometrics	The intervention methods are inconsistent.
MacIntosh, B. R., M. E. Robillard and E. K. Tomaras	2012	Should postactivation potentiation be the goal of your warm-up?	Review literature
Mackala, K. and M. Fostiak	2015	ACUTE EFFECTS OF PLYOMETRIC INTERVENTION-PERFORMANCE IMPROVEMENT AND RELATED CHANGES IN SPRINTING GAIT VARIABILITY	The intervention methods are inconsistent.
Ma?ka?a, K. and M. Fostiak	2015	Acute Effects of Plyometric Intervention - Performance Improvement and Related Changes in Sprinting Gait Variability	The intervention methods are inconsistent.
Ma?ka?a, K. and M. Fostiak	2015	Acute Effects of Plyometric Intervention—Performance Improvement and Related Changes in Sprinting Gait Variability	The intervention methods are inconsistent.
Mackey, C. S.	2020	Influence of training status on human performance and physical characteristics among civilian and reserve officers' training corps populations	No control group
Maeda, N., S. Arima, T. Tashiro, M. Komiya, S. Onoue, Y. Tamura, Y. Shigekuni and Y. Urabe	2023	Effects of a 4 Week Cyclic Stretching Program on Muscle Stiffness and Hardness and Jump Performance in Healthy Adults: Preliminary Results of a Randomized Controlled Trial	The intervention methods are inconsistent.
Maeda, N., Y. Urabe, S. Kotoshiba, M. Komiya, M. Morikawa, Y. Nishikawa and J. Sasadai	2021	Acute effects of local vibration stretching on ankle range of motion, vertical jump performance and dynamic balance after landing	The intervention methods are inconsistent.
Mahli, M. R.	2012	Acute effects of stretching on athletic performance : the ability of some exercises in compensating stretching-related performance deficits	The intervention methods are inconsistent.
Malone, J. J.	2014	An examination of the training loads within elite professional football	The intervention methods are inconsistent.
Mancilla, C. S., K. H. Maldonado, M. H. Lorca, J. C. Pérez, P. M. Albarrán, D. Martínez-Lema, J. P. L. Pinilla and F. Guede-Rojas	2023	Effects of a sprint and plyometric warm-up protocol on vertical jump height and power in adolescent female volleyball players. A randomized crossover study	The intervention methods are inconsistent.
Mangus, B. C., M. Takahashi, J. A. Mercer, W. R. Holcomb, J. W. McWhorter and R. Sanchez	2006	Investigation of vertical jump performance after completing heavy squat exercises	Data missing
Mantovani, G. B., R. V. Barreto, V. A. de Souza, C. R. Bueno Júnior, C. O. Assump??o, C. C. Greco, B. S. Denadai and L. C. R. de Lima	2021	The influence of the ACTN3 R577X polymorphism in the responsiveness to post-activation jump performance enhancement in untrained young men	The intervention methods are inconsistent.
Maraboli, P. Q., A. B. Garrido, C. A. Hernández, S. C. Guerra and S. U. González	2016	Jump height increase in university voleyball players	No control group
Marcello, R. T., B. K. Greer and A. E. Greer	2017	Acute Effects of Plyometric and Resistance Training on Running Economy in Trained Runners	No corresponding indicators
Marin, D. P., T. A. Astorino, A. I. S. Serafim, C. B. Urtado, J. Prestes, L. F. T. Polito and R. Otton	2021	Comparison between traditional resistance exercise and variable resistance with elastic bands in acute vertical jump performance	No control group
Markovic, G., S. Simek and A. Bradic	2008	ARE ACUTE EFFECTS OF MAXIMAL DYNAMIC CONTRACTIONS ON UPPER-BODY BALLISTIC PERFORMANCE LOAD SPECIFIC?	No control group
Maroto-Izquierdo, S., I. J. Bautista and F. Martín Rivera	2020	Post-activation performance enhancement (PAPE) after a single bout of high-intensity flywheel resistance training	Data missing
Márquez, E., D. Castillo, A. Rodríguez-Fernández, M. Beato and J. Raya-González	2023	The post-activation performance enhancement effect of a parallel back squat on male jumping and sprinting athletes	No control group
Martínez-Cava, A., A. Hernández-Belmonte, J. Courel-Ibá?ez, E. Conesa-Ros, R. Morán-Navarro and J. G. Pallarés	2021	Effect of Pause Versus Rebound Techniques on Neuromuscular and Functional Performance After a Prolonged Velocity-Based Training	The topic is irrelevant.
Martínez-Ferrán, M., V. Cuadrado-Pe?afiel, J. M. Sánchez-Andreo, M. Villar-Lucas, M. Castellanos-Montealegre, A. Rubio-Martín, C. Romero-Morales, S. Casla-Barrio and H. Pareja-Galeano	2022	Effects of Acute Vitamin C plus Vitamin E Supplementation on Exercise-Induced Muscle Damage in Runners: A Double-Blind Randomized Controlled Trial	The topic is irrelevant.
Martín-Olmedo, J. J., S. Miras-Moreno, K. Cuadra-Montes, A. García-Ramos, J. R. Ruiz and L. Jurado-Fasoli	2025	Malate or Not? Acute Effects of L-Citrulline Versus Citrulline Malate on Neuromuscular Performance in Young, Trained Adults: A Randomized, Double-Blind, Placebo-Controlled Crossover Trial	The topic is irrelevant.
Martone, D., L. Russomando, L. F. Cosco, S. Dei, G. P. Emerenziani and P. Buono	2024	Acute effects of a dynamic stretching and core stability exercise protocol on physical performance in U-16 volleyball players	The intervention methods are inconsistent.
Masagca, R. C.	2025	Jump squat as ergogenic aid through post-activation potentiation on horizontal and vertical jumping performance of untrained collegiate students	The intervention methods are inconsistent.
Masamoto, N., R. Larson, T. Gates and A. Faigenbaum	2003	Acute effects of plyometric exercise on maximum squat performance in male athletes	The intervention methods are inconsistent.
Masel, S. and M. Maciejczyk	2022	Effects of Post-Activation Performance Enhancement on Jump Performance in Elite Volleyball Players	Include in the analysis
Masel, S. and M. Maciejczyk	2023	Post-activation effects of accommodating resistance and different rest intervals on vertical jump performance in strength trained males	No control group
Masel, S. and M. Maciejczyk	2024	Accommodating resistance is more effective than free weight resistance to induce post-activation performance enhancement in squat jump performance after a short rest interval	The intervention methods are inconsistent.
Masel, S. and M. Maciejczyk	2024	No effects of post-activation performance enhancement in elite male volleyball players under complex training	Include in the analysis
Mason, B. R. J., C. K. Argus, B. Norcott and N. B. Ball	2017	Resistance Training Priming Activity Improves Upper-Body Power Output in Rugby Players: Implications for Game Day Performance	No corresponding indicators
Mastalerz, A., M. Johne, A. Mróz, A. Bojarczuk, P. Stastny, M. Petr, D. Kolinger, A. Pisz, P. Vostatkova and E. Maculewicz	2024	Changes of Anaerobic Power and Lactate Concentration following Intense Glycolytic Efforts in Elite and Sub-Elite 400-meter Sprinters	The intervention methods are inconsistent.
Mathieu, B., J. Robineau, J. Piscione and N. Babault	2022	Concurrent Training Programming: The Acute Effects of Sprint Interval Exercise on the Subsequent Strength Training	No control group
Matthews, M. and P. Comfort	2008	Applying Complex Training Principles to Boxing: A Practical Approach	Review literature
Matthews, M., C. O'Conchuir and P. Comfort	2009	The acute effects of heavy and light resistances on the flight time of a basketball push-pass during upper body complex training	The intervention methods are inconsistent.
Matthews, M. J., P. Comfort and R. Crebin	2010	COMPLEX TRAINING IN ICE HOCKEY: THE EFFECTS OF A HEAVY RESISTED SPRINT ON SUBSEQUENT ICE-HOCKEY SPRINT PERFORMANCE	The intervention methods are inconsistent.
McBride, J. M., S. Nimphius and T. M. Erickson	2005	The acute effects of heavy-load squats and loaded countermovement jumps on sprint performance	No corresponding indicators
McCann, M. R. and S. P. Flanagan	2010	The effects of exercise selection and rest interval on postactivation potentiation of vertical jump performance	No control group
McErlain-Naylor, S. A. and M. Beato	2021	Post Flywheel Squat Potentiation of Vertical and Horizontal Ground Reaction Force Parameters during Jumps and Changes of Direction	No control group
Melocchi, I., L. Filipas, N. Lovecchio, D. E. N. M, L. A. T. A and R. Codella	2021	Effects of different stretching methods on vertical jump ability and range of motion in young female artistic gymnastics athletes	The intervention methods are inconsistent.
Merrigan, J. J., J. J. Tufano, M. Falzone and M. T. Jones	2021	Effectiveness of Accentuated Eccentric Loading: Contingent on Concentric Load	No corresponding indicators
Merrigan, J. J., J. J. Tufano, J. B. Fields, J. M. Oliver and M. T. Jones	2020	Rest Redistribution Does Not Alter Hormone Responses in Resistance-Trained Women	No corresponding indicators
Miladi, S., T. Driss, R. Ameur, S. C. Miladi, S. J. Miladi, M. F. Najjar, F. Neffati and O. Hammouda	2025	Effectiveness of Early Versus Late Time-Restricted Eating Combined with Physical Activity in Overweight or Obese Women	The intervention methods are inconsistent.
Miller, K.	2016	STRENGTH ENDURANCE TRAINING	Review literature
Min, K. E., Y. Lee and J. Park	2021	Changes in Spinal-Reflex Excitability during Static Stretch and/or Explosive Contraction	The intervention methods are inconsistent.
Mina, M. A.	2020	Comparing the acute effects of warm-up strategies using free-weight and variable resistance on strength and power performance	No corresponding indicators
Mina, M. A., A. J. Blazevich, G. Giakas and A. D. Kay	2014	INFLUENCE OF VARIABLE RESISTANCE LOADING ON SUBSEQUENT FREE WEIGHT MAXIMAL BACK SQUAT PERFORMANCE	No corresponding indicators
Mina, M. A., A. J. Blazevich, G. Giakas, L. B. Seitz and A. D. Kay	2016	Chain-loaded variable resistance warm-up improves free-weight maximal back squat performance	No control group
Mina, M. A., A. J. Blazevich, T. Tsatalas, G. Giakas, L. B. Seitz and A. D. Kay	2019	Variable, but not free-weight, resistance back squat exercise potentiates jump performance following a comprehensive task-specific warm-up	No control group
Mina, M. A., A. J. Blazevich, T. Tsatalas, G. Giakas, L. B. Seitz and A. D. Kay	2019	Variable, but not free‐weight, resistance back squat exercise potentiates jump performance following a comprehensive task‐specific warm‐up	No control group
Ming, L., M. Xiangwei, G. Lihao, K. Youngsuk and K. Sukwon	2023	Comparing the Effects of Static Stretching Alone and in Combination with Post- Activation Performance Enhancement on Squat Jump Performance at Different Knee Starting Angles	The intervention methods are inconsistent.
Mirzaee, F., R. Sheikhhoseini and H. Piri	2020	The acute effects of one session reactive neuromuscular training on balance and knee joint position sense in female athletes with dynamic knee valgus	The topic is irrelevant.
Mitchell, C. J. and D. G. Sale	2011	Enhancement of jump performance after a 5-RM squat is associated with postactivation potentiation	No control group
M?ck, S. and A. Rosemann	2023	Effects of a?5-week plyometric intervention for competitive young table tennis players	The intervention methods are inconsistent.
Mohamadimofrad, A., M. Nikbakht, A. Habib and S. Shakerian	2013	Comparison of 3 different rest times in resistance training plan of footballers maximum power in leg squat and bench press	Non-acute experiment
Moir, G. L., D. Mergy, C. Witmer and S. E. Davis	2011	The acute effects of manipulating volume and load of back squats on countermovement vertical jump performance	No control group
Moir, G. L., D. Mergy, C. A. Witmer and S. E. Davis	2011	THE ACUTE EFFECTS OFMANIPULATING VOLUME AND LOAD OF BACK SQUATS ON COUNTERMOVEMENT VERTICAL JUMP PERFORMANCE	No control group
Mola, J. N., S. S. Bruce-Low and S. J. Burnet	2014	Optimal recovery time for postactivation potentiation in professional soccer players	Include in the analysis
Molina-Acevedo, A. F., D. Espinosa-Ocampo, J. S. López-Sólorzano, M. Baena-Marín and D. F. Afanador-Restrepo	2024	EFFECTS OF AN 8-WEEK MYOFASCIAL RELEASE PROTOCOL WITH FOAM ROLLER ON LOAD-VELOCITY PROFILE IN SQUAT EXERCISE AND COUNTER MOVEMENT JUMP OF COLOMBIAN UNIVERSITY ATHLETES	The intervention methods are inconsistent.
Montalvo, S., D. Conde, M. P. Gonzalez, M. Dietze-Hermosa, G. Ibarra-Mejia and S. Dorgo	2021	Heart rate percentage as a method for determining intra-set resting during a post-activation performance enhancement exercise to increase vertical jump performance	No control group
Montalvo, S. and S. Dorgo	2019	The effect of different stretching protocols on vertical jump measures in college age gymnasts	The intervention methods are inconsistent.
Montalvo-Alonso, J. J., C. Munilla, L. Garriga-Alonso, C. Ferragut, D. Valadés, P. Gonzalo-Encabo and A. Pérez-López	2024	Acute Co-Ingestion of Caffeine and Sodium Bicarbonate on Muscular Endurance Performance	The intervention methods are inconsistent.
Montgomery, L. D., C. Nicks, K. Early and B. Tyo	2021	Effects Of Caffeine Gum On Muscular Strength And Power In Recreationally Active Females	The intervention methods are inconsistent.
Moore, C. A., L. W. Weiss, B. K. Schilling, A. C. Fry and Y. Li	2007	Acute effects of augmented eccentric loading on jump squat performance	No control group
Mora-Custodio, R., D. Rodríguez-Rosell, J. M. Yá?ez-García, M. Sánchez-Moreno, F. Pareja-Blanco and J. J. González-Badillo	2018	Effect of different inter-repetition rest intervals across four load intensities on velocity loss and blood lactate concentration during full squat exercise	No control group
Morel, D. S., P. J. Marín, E. Moreira-Marconi, C. F. Dionello and M. Bernardo	2018	Can Whole-Body Vibration Exercises in Different Positions Change Muscular Activity of Upper Limbs? A Randomized Trial	The intervention methods are inconsistent.
Moreno-Pérez, V., J. L. Hernández-Davó, F. Nakamura, á. López-Samanes, P. Jiménez-Reyes, J. Fernández-Fernández and D. G. Behm	2021	Post-activation performance enhancement of dynamic stretching and heavy load warm-up strategies in elite tennis players	Include in the analysis
Morou?o, P., H. Neiva, D. Marinho and M. Marques	2012	Relationships between power in dry land exercises and swimming performance	No corresponding indicators
Morrissey, M. C., E. A. Harman, P. N. Frykman and K. H. Han	1998	Early phase differential effects of slow and fast barbell squat training	No corresponding indicators
Müller, C. B., R. S. da Veiga, E. D. Pinheiro and F. B. Del Vecchio	2021	Acute effects of Running Anaerobic-based Sprint Test with different loads in amateur Rugby Union players	The intervention methods are inconsistent.
Munger, C. N., D. C. Archer, W. D. Leyva, M. A. Wong, J. W. Coburn, P. B. Costa and L. E. Brown	2017	Acute Effects of Eccentric Overload on Concentric Front Squat Performance	No corresponding indicators
Munger, C. N., W. D. Leyva, D. C. Archer, A. J. Galpin, J. W. Coburn and L. E. Brown	2016	Comparison of Hex Bar Deadlift vs. Back Squat Postactivation Potentiation on Vertical Jump Takeoff Velocity	Include in the analysis
Mu?oz de la Cruz, V., A. Agudo-Ortega, V. Sorgente, A. P. Turner and J. M. González-Ravé	2023	The effectiveness of adjusting resistance training loads through velocity-based techniques in experienced sprinters: a case series study	The intervention methods are inconsistent.
Murphy, J. C.	2008	Effect of Acute Dynamic and Static Stretching on Maximal Muscular Power in a Sample of College Age Recreational Athletes	The intervention methods are inconsistent.
Myers, B. and J. Hanks	2024	Hip Strength, Change of Direction, and Falls in Recreational Pickleball Players	Review literature
Nabilpour, M., A. Zouita, J. Mayhew, G. R. Mohammad Rahimi, Y. Alikhajeh, M. Taheri, K. Irandoust, L. Youzbashi, U. Granacher and H. Zouhal	2024	Acute effects of sodium citrate supplementation on competitive performance and lactate level of elite fitness challenge athletes: A crossover, placebo-controlled, double-blind study	The topic is irrelevant.
Naclerio, F., M. Chapman, E. Larumbe-Zabala, B. Massey, A. Neil and T. N. Triplett	2015	Effects of Three Different Conditioning Activity Volumes on the Optimal Recovery Time for Potentiation in College Athletes	The intervention methods are inconsistent.
Naclerio, F., A. D. Faigenbaum, E. Larumbe-Zabala, N. A. Ratamess, J. Kang, P. Friedman and R. E. Ross	2014	Effectiveness of different postactivation potentiation protocols with and without whole body vibration on jumping performance in college athletes	No control group
Naclerio Ph, D. F., D. M. Seijo Ph, D. C. Earnest Ph, M. J. Puente-Fernández and D. E. Larumbe-Zabala Ph	2021	Ingesting a Post-Workout Vegan-Protein Multi-Ingredient Expedites Recovery after Resistance Training in Trained Young Males	The intervention methods are inconsistent.
Nasser, I., J. M. Willardson, W. Monteiro and H. Miranda	2024	Postactivation performance enhancement in the vertical jump using loads above or below the optimum-power load for a jump squat	No control group
Nct	2007	The Combined Effects of Resistance Training and Flax Oil Supplementation Upon Inflammation in Older Adults	The full text cannot be obtained.
Nct	2008	Combination of Strength and Sensorimotor Training	The full text cannot be obtained.
Nct	2008	Comparison of Repetitive Magnetic Stimulation and Exercise on Quadriceps Function in COPD	The full text cannot be obtained.
Nct	2008	The Effect of Velocity Training in Functionally Limited Elderly	The full text cannot be obtained.
Nct	2011	High-speed Power Training in Older Adults With Knee Osteoarthritis (OA)	The full text cannot be obtained.
Nct	2014	Caffeine, Genetic Variation and Athletic Performance	The full text cannot be obtained.
Nct	2015	Strength Training Adaptations, Age and Genes	The full text cannot be obtained.
Nct	2015	Two Weeks of Reduced Activity and Skeletal Muscle Health in Older Men	The full text cannot be obtained.
Nct	2017	A Comparison of High-intensity Interval Training Protocols on Health and Fitness	The full text cannot be obtained.
Nct	2018	High Intensity Interval Training Versus Circuit Training	The full text cannot be obtained.
Nct	2018	Skeletal Muscle Protein Synthesis: traditional and Cluster Sets	The full text cannot be obtained.
Nct	2019	Comparison of Muscle Energy Technique vs Static Stretch in Vertical Jump of Basketball and Volleyball Player	The full text cannot be obtained.
Nct	2019	Efficacy of the Transition of the Foot Strike Pattern on Pain and Disability in Cadets With Musculoskeletal Pain	The full text cannot be obtained.
Nct	2019	Evaluation of a Supplement for Weight Management in Obese and Overweight Individuals	The full text cannot be obtained.
Nct	2019	Maximal Strength Training in High-level Female Football Players	The full text cannot be obtained.
Nct	2019	Novel Tools for the Delivery and Assessment of Exercise Programs Adapted to Individuals With Parkinson's Disease	The full text cannot be obtained.
Nct	2020	6 Weeks Plyometric Training on Vertical Jump and Agility in Relation to Gender Among Badminton Players	The full text cannot be obtained.
Nct	2020	Effects of Guided Exercise on Functional Performance and Independence in Adults With Intellectual Disability	The full text cannot be obtained.
Nct	2020	Impact of Exercise on Mitochondria in Cancer Patients	The full text cannot be obtained.
Nct	2021	The Effects of Cognitive-motor Training in Healthy Older Adults	The full text cannot be obtained.
Nct	2021	The Effects of High Intensity Circuit Training in Nature Vs. Indoor on Exercise Performance, and Wellbeing	The full text cannot be obtained.
Nct	2021	Validation of a Digital Twin Performing Strength Training	The full text cannot be obtained.
Nct	2022	Aerobic Exercise Versus Whole-Body Vibration on Fatigue, Functional Capacity, Quality of Life in Systemic Lupus	The full text cannot be obtained.
Nct	2022	Comparison of the Effects of Core Stabilization and Resistance Exercises in Latin Dancers	The full text cannot be obtained.
Nct	2022	The Effect of Probiotics on Exercise Performance and Recovery	The full text cannot be obtained.
Nct	2022	Effects of Tele-prehabilitation in Patients Waiting for Knee Replacement	The full text cannot be obtained.
Nct	2022	Plant Based Protein and Whey Protein: effects on Body Composition and Performance	The full text cannot be obtained.
Nct	2022	Resistance Exercise Training to Improve Bone and Articular Cartilage Health in Women	The full text cannot be obtained.
Nct	2022	Telerehabilitation in Survival Breast Cancer Patients	The full text cannot be obtained.
Nct	2023	Assessing the Impact of Age, and a Short-term High-intensity Interval Training (HIIT) on Skeletal Muscle Mass and Mitochondrial Activity	The full text cannot be obtained.
Nct	2023	Effect of Creatine+HMB and Creatine+GAA Supplementation in Presarcopenic and Sarcopenic Individuals	The full text cannot be obtained.
Nct	2023	Effect of PEA on Muscle Recovery Following Resistance Exercise	The full text cannot be obtained.
Nct	2023	Influence of Aerobic Exercise and HIIT on Glycemic Control in Adult Men With Type 1 Diabetes (TAILOR/1b)	The full text cannot be obtained.
Nct	2023	Resistance Training Based on Gamification in Children Aged 10-12 Years Old During Physical Education	The full text cannot be obtained.
Nct	2023	Supramaximal Walkouts and Back Squat Performance	The full text cannot be obtained.
Nct	2023	Whole Body Vibration Training Applied With Different Frequencies in Hypertensive Patients	The full text cannot be obtained.
Nct	2024	Acute Effect of Capsimax on Resistance Exercise Performance, Muscle Oxygenation, Nitric Oxide Release, Resting Energy Expenditure and Reaction Time	The full text cannot be obtained.
Nct	2024	Acute Effect of Photobiomodulation Therapy on Muscle Performance in Female Futsal Players	The full text cannot be obtained.
Nct	2024	Aquatic_Training in Obese Women	The full text cannot be obtained.
Nct	2024	Caffeine and Sodium Bicarbonate Supplementation Effects on Resistance Training Performance	The full text cannot be obtained.
Nct	2024	Caffeine, Resistance Exercise and EMG	The full text cannot be obtained.
Nct	2024	The Effect of 6 Weeks Jump Training on Sand Versus Hard Surfaces on Jump Landing and Performance in Young Females	The full text cannot be obtained.
Nct	2024	Effect of Acute Caffeine and Beetroot Juice Intake on Strength, Power, and Muscular Endurance	The full text cannot be obtained.
Nct	2024	Effect of Goal-Oriented GMFM-88 Based Program in Cerebral Palsy	The full text cannot be obtained.
Nct	2024	Effects of Back Squat Exercise with or Without Blood Flow Restriction in Healthy Adolescent Basketball Athletes	The full text cannot be obtained.
Nct	2024	Investigating the Post-Activation Performance Enhancement Effects on Skeletal Muscles Under Varied Loading Conditions	The full text cannot be obtained.
Nct	2024	Post-activation Potentiation and Sprinting Performance	The full text cannot be obtained.
Nct	2024	Progressive Loading Exercises and Conditioning Exercises on Calf Strain	The full text cannot be obtained.
Nct	2024	A Randomized Crossover Study on Diverse Training Methods to Enhance University Athletes' Performance and Health	The full text cannot be obtained.
Nct	2024	Reproducibility of Acute Caffeine Effect	The full text cannot be obtained.
Nct	2024	Resistance Training, Detraining, and Retraining Study 2024 (TraDeRe2024)	The full text cannot be obtained.
Nct	2025	Eccentric Cycling Vs. Standard Rehabilitation for Post-ICU Recovery in COVID-19 Survivors	The full text cannot be obtained.
Nct	2025	The Effect of a Treatment Protocol Focused on Neuromuscular Control Exercises on Pain and Function in a Subgroup of Individuals with Patellofemoral Pain	The full text cannot be obtained.
Nct	2025	Effect of Combined Aerobic and Resistance Exercise on Semen Quality Among Chinese College Students	The full text cannot be obtained.
Nct	2025	Effects of an Acute Dose of Caffeine on the Performance of CrossFit Athletes	The full text cannot be obtained.
Nct	2025	Impact of the Wingate Test on Post-activation Potentiation	The full text cannot be obtained.
Nct	2025	TELEREHABILITATION on PHYSICAL FITNESS, FUNCTIONAL STATUS, and QUALITY of LIFE in FRAIL OLDER ADULTS	The full text cannot be obtained.
Needham, R. A., C. I. Morse and H. Degens	2009	The acute effect of different warm-up protocols on anaerobic performance in elite youth soccer players	The intervention methods are inconsistent.
Neves, P. P., A. R. Alves, D. A. Marinho, R. Ferraz, N. Garrido, M. C. Marques and H. P. Neiva	2024	The impact of general and/or specific warm-up on power and velocity during squat and bench-press training	The intervention methods are inconsistent.
Neves, P. P., D. L. Marques, H. P. Neiva, D. A. Marinho, R. Ferraz, M. C. Marques and A. R. Alves	2025	Impact of Re-Warm-Up During Resistance Training: Analysis of Mechanical and Physiological Variables	The intervention methods are inconsistent.
Ng, C. Y., S. E. Chen and D. Lum	2020	Inducing Postactivation Potentiation With Different Modes of Exercise	Review literature
Nibali, M. L., D. W. Chapman, R. A. Robergs and E. J. Drinkwater	2013	Validation of jump squats as a practical measure of post-activation potentiation	The intervention methods are inconsistent.
Nibali, M. L., D. W. Chapman, R. A. Robergs and E. J. Drinkwater	2015	Considerations for determining the time course of post-activation potentiation	The intervention methods are inconsistent.
Nickerson, B. S., G. T. Mangine, T. D. Williams and I. A. Martinez	2018	Effect of cluster set warm-up configurations on sprint performance in collegiate male soccer players	No corresponding indicators
Nickerson, B. S., T. D. Williams, R. L. Snarr and K. S. Park	2019	INDIVIDUAL AND COMBINED EFFECT OF INTER-REPETITION REST AND ELASTIC BANDS ON JUMPING POTENTIATION IN RESISTANCE-TRAINED MEN	No control group
Nishioka, T. and J. Okada	2022	Influence of Strength Level on Performance Enhancement Using Resistance Priming	The intervention methods are inconsistent.
Nishioka, T. and J. Okada	2023	Ballistic Exercise Versus Heavy Resistance Exercise Protocols: Which Resistance Priming Is More Effective for Improving Neuromuscular Performance on the Following Day?	No control group
Nl, O.	2013	Effect of the use of a patellar strap and sports tape on jumper*s knee complaints	The topic is irrelevant.
nnrdv, R. B. R.	2020	Acute effect of the squat exercise on the guided bar performed with different training strategies on the risk of falling in elderly women with no experience in resistance training	No corresponding indicators
Ntr	2012	Effect of the use of a patellar strap and sports tape on jumper’s knee complaints	The full text cannot be obtained.
Ntr	2015	The effects of leg power training on mobility and gait biomechanics in old adults with moderate mobility disability	The full text cannot be obtained.
Nunes, G. S., D. F. Wolf, D. A. Dos Santos, M. de Noronha and F. V. Serr?o	2020	Acute Effects of Hip Mobilization With Movement Technique on Pain and Biomechanics in Females With Patellofemoral Pain: A Randomized, Placebo-Controlled Trial	The topic is irrelevant.
Nwachukwu, O. I., M. Debeliso and M. M. Lawrence	2024	Effects of Supramaximal Anderson Quarter-squats as a Potentiating Stimulus on Discus Performance in Division I Throwers: A Pilot Study	No corresponding indicators
O'Grady, M. W., W. B. Young, D. G. Behm and S. W. Talpey	2021	Effect of Intention to Squat Explosively on Acute Countermovement Jump Performance	No control group
Ogul, B., S. Uslu, I. E. Hindistan, E. Akdag and E. C. ?zdogan	2023	The effect of the horizontal vs. vertical PAPE protocol on the swim start performance in adolescent male	No corresponding indicators
Ojeda á, H., L. C. Ríos, R. G. Barrilao and P. C. Serrano	2016	Acute effect of a complex training protocol of back squats on 30-m sprint times of elite male military athletes	No corresponding indicators
Ojeda, á. C. H., L. J. C. Ríos, R. G. Barrilao, I. J. C. Ríos and P. A. C. Serrano	2016	Acute effect of Complex Training protocol on grenade throwing velocity on military pentathletes	No corresponding indicators
Ojeda, á. C. H., L. J. C. Ríos, R. G. Barrilao, I. J. C. Ríos, P. A. C. Serrano and S. A. G. Maliqueo	2016	Acute effect of a complex training over grenade throwing distance	No corresponding indicators
Ojeda, á. H., D. Jerez-Mayorga, S. G. Maliqueo, D. M. García, á. Rodríguez-Perea, L. A. Poblete, I. C. Ríos and L. J. C. Ríos	2021	Influence of maximal isometric strength on 20-meter sprint time	No corresponding indicators
Ojeda, A. H., L. C. Ríos, R. G. Barrilao and X. H. Ojeda	2018	BEHAVIOR OF CORTISOL, CK AND LACTATE IN A SESSION OF VARIABLE RESISTANCE	No corresponding indicators
Okuno, N. M., V. Tricoli, S. B. C. Silva, R. Bertuzzi, A. Moreira and M. A. P. D. M. Kiss	2013	POSTACTIVATION POTENTIATION ON REPEATED-SPRINT ABILITY IN ELITE HANDBALL PLAYERS	No corresponding indicators
Oliveira, L. P., L. H. P. Vieira, R. Aquino, J. P. V. Manechini, P. R. P. Santiago and E. F. Puggina	2018	Acute Effects of Active, Ballistic, Passive, and Proprioceptive Neuromuscular Facilitation Stretching on Sprint and Vertical Jump Performance in Trained Young Soccer Players	The intervention methods are inconsistent.
[truncated: 421 more rows]
