# Supplementary material for: Acute enhancement strategies for countermovement jump performance: a network meta-analysis of different resistance training protocols
Source: Front Physiol. 2026 Jan 30;17:1729372. doi: 10.3389/fphys.2026.1729372 (PMC12902682; doi:10.3389/fphys.2026.1729372)
Supplement: Supplementary file 4 [file Supplementaryfile4.xlsx]

## Sheet: The characteristic table includ
		The characteristic table included in the study
		Study	Author	Year	Sample Size	Age	Training Background	Intervention	Intensity	Training volume	Intermission time	Gender	Outcome
1		1	Abade, E.	2023	10	29.0±6.4	High-level male football player; in competition period; with rich experience in strength training.	Deadlift、Deadlift	60-85%1RM	3*1	15min	Male	CMJ
2		2	Amiri-Khorasani, M.	2024	32	24.5 ± 2.63	A semi-professional female football player with a regular training experience in football.	Back Squat	30-50%1RM	3*1	2min	Female	CMJ
3		3	Arias, J. C.	2016	15	23.9±4.2	College students or those with resistance training experience; at least 1 year of resistance training experience twice a week; the one-repetition maximum for deadlifts is at least 1.5 times the body weight.	Deadlift	85%1RM	3*1	6min	Male	CMJ
5		4	Baena-Raya, A.	2023	16	23.5±2	15 healthy male participants (aged 19-27); with at least 2 years of resistance training experience (at least 2 sessions per week).	Back Squat	85%1RM	3*1	4min	Male	CMJ
7		5	Bauer, P.	2019	60	23.3±3.3	14 male participants with experience in resistance training; the one-repetition maximum (1RM) for squats was at least 1.5 times their body weight; the average duration of resistance training was 5.9 ± 3.1 years.	Back Squat	60%1RM	8*3	3min	Male	CMJ
8		6	Beato, M.	2019	10	22 ± 2	Ten male athletes with experience in resistance training; having a regular history of weight training.	Flywheel training、	0.06 kg/m2	6*1	7min	Male	CMJ
11								Back Squat		6*1
15		7	Villalon-Gasch, L.	2020	11	22.6±3.5	11 elite female volleyball players; average age 22.6 years; in the competition period.	Back Squat	90%1RM	3*1	8min	Female	CMJ
16		8	Chen, L. L.	2024	18	23.6 ± 2.0	18 male university basketball players; the average one-repetition maximum squat was 1.62 ± 0.24 times their body weight.	Back Squat、	3RM	1*3RM	4-8min	Male	CMJ
17								Deadlift		1*3RM
21		9	Crum, A. J.	2012	20	18-35	There were 20 men, all with extremely high strength levels. Among them, one quarter of the participants had a squatting maximum load capacity that was at least 2.4 times their body weight.	Back Squat	65%1RM	2*2	30s	Male	Peak Power（CMJ）
22		10	Cuevas-Aburto, J.	2022	31	21.3±2.3	Eighteen male participants with experience in resistance training; averaging 3-5 hours of training per week; capable of performing squats that are 1.2 times their body weight.	Back Squat	10RM	10*3	10min	Male	CMJ
25		11	do Carmo, E. C.	2018	12	25.4±3.6	12 male participants with strength training experience; at least 3 years of training history; the one-repetition maximum for the half squat is at least twice their body weight.	Back Squat	5RM	5*1	4min	Male	CMJ
26		12	Downey, R. J.	2022	24	23.3 ± 4.4	24 participants who had undergone resistance training (14 males and 10 females); with at least 1 year of experience, and training frequency of ≥ 2 times per week.	Back Squat	70%1RM	7s*1	3min	Male\	CMJ
27										7s*1		Female
28		13	Faller, J. M.	2023	14	unknow	15 male university students; having engaged in resistance training at least 3 days per week for the past 6 months.	Back Squat	90%1RM	3*1	45s	Male	CMJ
30		14	Fiorilli, G.	2020	12	13.3 ± 0.7	12 young male football players (aged approximately 13 years old); with at least 4 years of professional training experience, and training frequency of 3 times per week.	Flywheel training	unknow	10*4	5min	Male	CMJ
33		15	Fletcher, I. M.	2013	16	21.38±0.5	16 male college athletes (including those in rugby, football, basketball, etc.); at least 2 years of experience in free-weight squats.	Back Squat	90%1RM	8*1	4min	Male	CMJ
34		16	Fontanetti, G.	2025	10	20.6±1.5	10 male professional volleyball players; average 8.2 years of training experience; continuous lower limb training for 12 months without interruption.	Back Squat	5RM	5*1	4min	Male	CMJ
36		17	González-Ravé, J. M.	2009	24	21.6 ±1.1	24 male university students; having performed resistance training at least 3 days per week for the past 6 months	Back Squat	85%1RM	4*3	3min	Male	CMJ
38		18	Hirayama, K.	2014	14	19.9 ± 1.4	14 male university weightlifters;	Back Squat	80%1RM	6s*4	1min	Male	CMJ
39		19	Jamaikon Carvalho	2020	15	24.9±5.9	24 male university athletes; at least 2 years of resistance training experience; one-repetition maximum for squat is 1.5 to 2 times their body weight.	Back Squat	90%1RM	5*1	10min	Male	CMJ
40		20	Jiang, X.	2023	24	23.8 ± 0.7	24 male participants with experience in resistance training and jumping; at least 2 years of experience; the deep squat weight reached 1.5 to 2 times their body weight after 1RM.	Back Squat	80%1RM	5*1	8min	Male	CMJ
41		21	Jones, P.	2003	8	23.6±3.4	Eight male participants with three years of continuous resistance and jumping training experience; their back squats reached more than 1.5 times their body weight in one repetition maximum.	Back Squat	85%1RM	5*1	13min	Male	CMJ
43		22	Kannas, T. M.	2024	20	21.2 ± 1.7	20 national-level male track and field jumpers; average training duration of about 3 years; training time per week of at least 12 hours.	Back Squat	85%1RM	5*1	20s	Male	CMJ
44		23	Masel, S.	2024	15	22.9±2.1	15 male participants with a background in sports (such as volleyball, football, weightlifting, etc.); training at least 3 times a week; the one-repetition maximum (1RM) of the hexagonal bar deadlift reached 1.5 times their body weight.	Deadlift	80%1RM	3*1	90s	Male	SJ
45		24	Krčmár, M.	2015	11	22 ± 1.8	11 athletes who have undergone strength training (such as ice hockey players, volleyball players, etc.); at least 4 years of strength training experience.	Back Squat	4RM	4*2	10min	Male\	Power
46										4*2		Female
48		25	Liu, Y.	2024	21	unknow	21 national-level or first-class male sprinters; average training experience of 8 years	Flywheel training、	80%1RM	7*1	6min	Male	CMJ
49								Back Squat		7*1
51		26	Krzysztofik, M.	2023	16	18–19	16 male amateur football players; with approximately 2 years of resistance training experience; the relative squat depth intensity was 1.41 times their body weight.	Back Squat	85%1RM	3*3	9min	Male	CMJ
52		27	Tsoukos, A.	2025	16	21.8 ± 1.2	16 participants who have received strength and explosive power training (12 males and 4 females); with at least 3 years of training experience	Flywheel training、	0.10 kg·m2	5*1	6min	Male\	CMJ
53								Back Squat		5*1		Female
54		28	Qi, H.	2025	20	20.1 ± 2	20 national-level or above university athletes (including basketball, handball, volleyball, etc.); at least 3 years of strength training experience	Flywheel training	0.035 ± 0.01 kg·m2	6*2	8min	Male	CMJ
56		29	Munger, C. N.	2016	10	23.36±3.8	Ten male participants who had undergone continuous resistance training (2 times per week)	Deadlift	85%1RM	3*1	3min	Male	Take-off speed
58		30	Piper, A. D.	2020	13	20 ± 2	Thirteen college students (8 males, 5 females) with extensive resistance training experience (three times per week), whose average squat 1RM was 1.45 times their body weight.	Back Squat	87%1RM	5*1	8min	Male\	CMJ
59										5*1		Female
60		31	Scott, D. J.	2017	20	22.30±2.9	16 members of the rugby league team	Deadlift、	93%1RM	3*1	2min	unknow	CMJ
62								Back Squat		3*1
64		32	Spudic, D.	2023	19	24.9±2.6	19 students majoring in sports	Flywheel training、	0.025, 0.05, 0,75, 0.1	6*1	1min	unknow	CMJ
65								Back Squat	and 0,125 kg∙m2	6*1
67		33	Reardon, D.	2014	11	25.2±3.6	11 male participants with experience in resistance training; the average training duration was 5.8 years.	Back Squat	1RM	1*1	8min	Male	CMJ
68		34	Scott, D. J.	2018	20	22.4±0.68	14 professional rugby league players; with extensive and complex training experience.	Deadlift	70%1RM	3*1	30s	unknow	CMJ
70		35	Li, T.	2024	8	23.3 ± 1.3	Eight national-level female track cyclists; highly skilled elite subjects.	Back Squat	80%1RM	4*4	8min	Female	CMJ
71		36	Masel, S.	2022	12	23 ± 2	12 elite male volleyball players; average age 23.2 years old; average 1RM for squat is 1.83 times their body weight.	Deadlift	80%1RM	3*1	90s	Male	CMJ
72		37	Santos da Silva, V.	2024	14	22.3±4.0	15 female professional football players; with at least 2 years of resistance training experience.	Back Squat	90% 1RM	1*3	6min	Female	CMJ
74		38	Krzysztofik, M.	2021	16	24±5	12 elite female volleyball players; with at least 3 years of strength training experience.	Back Squat	80% 1 RM	3*1	10min	Female	CMJ
75		39	Shi, J.	2024	13	unknow	13 male participants who had undergone resistance training (3 times per week); the average 1RM for squats was 1.63 times their body weight.	Flywheel training、	0.1568 kg·m2	6*1	8min	Male	CMJ
76								Back Squat	\90%1RM	6*1
78		40	Zois, J.	2015	10	23.3 ± 2.5	Ten semi-professional male football players; average age 23.1 years; with rich experience in strength training.	Leg press	5RM	5*1	15min	Male	CMJ
61		41	Piqueras-Sanchiz, F.	2024	26	23.8 ± 4.4	26 male participants with experience in resistance training (2 times/week); the average 1RM squat was 1.5 times their body weight.	Back Squat	75% 1RM	8*3	20s	Male	CMJ
		42	Sañudo, B.	2020	28	23.5 ± 5.3	28 healthy male participants (exercising 2 times per week); divided into the strong group (1RM/body weight > 2.0) and the weak group (< 2.0).	Flywheel training、	90% 1RM	6*1	4-5min	Male	CMJ
								Back Squat		6*1
		43	Tsolakis, C.	2011	23	21.8 ±3.7	Twenty-three internationally competitive fencers (13 males, 10 females) with a high level of professional training background.	Leg press	1RM	5*3	0s	Male\Female	Peak Power
		44	Loturco, Irineu	2024	13	24.5 ± 4.7	24 national team rugby players (men); possessing elite-level strength and explosive power.	Flywheel training	0.02 、0.008 kg·m2	6*1	5min	Male	CMJ
		45	Mola, J. N.	2014	22	23±4.5	22 senior professional football players; average age 23 years old.	Back Squat	75、90、100%3RM	3*1	16min	unknow	CMJ
		46	Saez Saez de Villarreal, E.	2007	12	21-24	12 trained male volleyball players; average age 21-24 years old.	Back Squat	80 -85%1 RM	7*2	5min	Male	CMJ
		47	Villalon-Gasch, L.	2022	11	22.6±3.5	15 elite female volleyball players; in the competition period.	Back Squat	90% 1RM	3*1	8min	Female	CMJ
		48	Moreno-Pérez, V.	2021	26	19.22±4.2	14 elite young tennis players; with at least 2 years of strength training experience.	Leg press	85%1RM	5*1	0s	Male	CMJ
		49	Sun, S.	2024	16	22.3±1.3	Eighteen healthy male individuals with experience in resistance training; the average 1RM for squats was 1.48 times their body weight.	Flywheel training、	80 %1 RM	6*1	4min	Male	CMJ
								Back Squat		6*1
		50	Timon, R.	2019	16	21.8±2.7	Sixteen physically active volunteers (students from the Department of Sports Science) are accustomed to resistance training.	Flywheel training、	924 g	6*3	8min	Male\	SJ
								Back Squat		6*3		Female
		51	Xie, H.	2022	12	20.63±1.3	Twenty-nine male college basketball players, with at least two years of systematic resistance training experience, train at least three times a week.	Flywheel training、	0.015、0.035、0.075 kg∙m2	6*1	12min	Male	CMJ
								Back Squat
